# Supplementary material for: The effectiveness of interferon beta versus glatiramer acetate and natalizumab versus fingolimod in a Polish real-world population
Source: PLoS One. 2019 Oct 24;14(10):e0223863. doi: 10.1371/journal.pone.0223863 (PMC6812766; doi:10.1371/journal.pone.0223863)
Supplement: S1 Table — (CSV) [file pone.0223863.s001.csv]

Content	RRMS – SurvivalData – anonymised dataset
Authorisation	Data shared in accordance with participants’ consent
Misc	File Encoding UTF8, ';' as separator and dots for decimals
Comment	Data corresponding to survival analysis reported in Kapica et al. 2019.
prog_id	unique identifier
prescription	Interferon beta (INF), Glatiramer Acetate (GA), Fingolimod (FTY), Natalizumab (NAT).
switch_from	The previous prescription, 'naive' if first prescription, '1st in prog' if not naive and new program.
sex	Sex.
presc_start_age	Age when starting the prescription.
diag_presc_days	Time in days from diagnosis date to current prescription start.
EDSS_start	EDSS at prescription start.
presc_days	Prescription duration in days.
col_event	Event columns indicate if the event happened (TRUE) or not (FALSE) during the prescription duration.
col_time_months	Time in months of prescriptions. If event happened, time of event; if event did not happen, last valid observation (right-censoring).
events	Events since prescription start:
event_1	first relapse (rlp_1st).
event_2	disease progression as 1 unit EDSS increase since prescription start (dEDSS).
event_3	new T2 lesions (T2).
event_4	new GD+ lesions (Gd).
event_5	No Evidence of Disease Activity failure (NEDA).
WhatNEDA	reports reason for NEDA failure.
Comment.1	NA
prog_id	prescription	switch_from	sex	presc_start_age	diag_presc_days	EDSS_start	presc_days	rlp_1st_event	dEDSS_event	T2_event	Gd_event	NEDA_event	rlp_1st_months	dEDSS_time_months	T2_time_months	Gd_time_months	NEDA_time_months	WhatNEDA
1	INF	naive	male	24	137	0.5	1093	FALSE	FALSE	TRUE	TRUE	TRUE	35.9096509240246	35.9096509240246	24.1806981519507	11.7289527720739	11.7289527720739	Gd
2	INF	naive	female	19	112	1.5	645	TRUE	TRUE	TRUE	TRUE	TRUE	18.9240246406571	21.0266940451745	19.088295687885	11.958932238193	11.958932238193	Gd
3	FTY	naive	female	20	758	1	412	FALSE	FALSE	FALSE	FALSE	FALSE	13.5359342915811	13.5359342915811	13.5359342915811	13.5359342915811	13.5359342915811
4	INF	naive	female	32	29	3.5	1855	TRUE	FALSE	TRUE	TRUE	TRUE	45.8316221765914	60.9445585215606	22.6036960985626	46.6858316221766	22.6036960985626	T2
5	GA	INF	female	37	1888	2	707	FALSE	FALSE	TRUE	FALSE	TRUE	23.2279260780287	23.2279260780287	10.6447638603696	23.2279260780287	10.6447638603696	T2
6	INF	naive	male	52	47	2	1092	FALSE	FALSE	FALSE	FALSE	FALSE	35.8767967145791	35.8767967145791	35.8767967145791	35.8767967145791	35.8767967145791
7	INF	naive	male	54	23	2.5	1083	FALSE	FALSE	FALSE	FALSE	FALSE	35.5811088295688	35.5811088295688	35.5811088295688	35.5811088295688	35.5811088295688
8	GA	naive	female	33	76	2	1087	FALSE	FALSE	FALSE	FALSE	FALSE	35.7125256673511	35.7125256673511	35.7125256673511	35.7125256673511	35.7125256673511
9	FTY	naive	female	48	2490	4.5	1093	FALSE	FALSE	FALSE	FALSE	FALSE	35.9096509240246	35.9096509240246	35.9096509240246	35.9096509240246	35.9096509240246
10	INF	naive	male	19	44	0	726	TRUE	TRUE	TRUE	TRUE	TRUE	14.9486652977413	15.605749486653	10.3162217659138	22.7022587268994	10.3162217659138	T2
11	FTY	naive	male	21	774	2.5	371	FALSE	FALSE	FALSE	FALSE	FALSE	12.1889117043121	12.1889117043121	12.1889117043121	12.1889117043121	12.1889117043121
12	INF	naive	female	19	202	0	1832	TRUE	FALSE	TRUE	TRUE	TRUE	31.8357289527721	60.1889117043121	35.7125256673511	35.7125256673511	31.8357289527721	Rlp
13	INF	naive	male	40	30	0	1491	FALSE	FALSE	TRUE	FALSE	TRUE	48.9856262833676	48.9856262833676	35.64681724846	48.9856262833676	35.64681724846	T2
14	INF	naive	male	27	57	1	1459	FALSE	FALSE	TRUE	FALSE	TRUE	47.9342915811088	47.9342915811088	13.0431211498973	47.9342915811088	13.0431211498973	T2
15	INF	naive	female	34	2808	2	1348	FALSE	FALSE	FALSE	FALSE	FALSE	44.2874743326489	44.2874743326489	44.2874743326489	44.2874743326489	44.2874743326489
16	GA	INF	female	38	4158	2	837	FALSE	FALSE	FALSE	TRUE	TRUE	27.4989733059548	27.4989733059548	27.4989733059548	27.4989733059548	27.4989733059548	Gd
17	INF	naive	male	37	4616	1	1095	FALSE	FALSE	FALSE	FALSE	FALSE	35.9753593429158	35.9753593429158	35.9753593429158	35.9753593429158	35.9753593429158
18	INF	naive	female	27	291	3	726	FALSE	FALSE	FALSE	FALSE	FALSE	23.8521560574949	23.8521560574949	23.8521560574949	23.8521560574949	23.8521560574949
19	INF	naive	male	28	4	2	270	TRUE	FALSE	TRUE	TRUE	TRUE	8.18069815195072	8.87063655030801	8.18069815195072	8.18069815195072	8.18069815195072	Rlp+T2+Gd
20	GA	INF	male	28	275	1	370	TRUE	TRUE	TRUE	TRUE	TRUE	10.1190965092402	12.1560574948665	11.8932238193018	11.8932238193018	10.1190965092402	Rlp
21	FTY	naive	male	29	662	1	368	FALSE	FALSE	TRUE	TRUE	TRUE	12.0903490759754	12.0903490759754	11.958932238193	11.958932238193	11.958932238193	T2+Gd
22	INF	naive	male	30	1069	2.5	1099	FALSE	FALSE	TRUE	TRUE	TRUE	36.1067761806982	36.1067761806982	12.1889117043121	12.1889117043121	12.1889117043121	T2+Gd
23	INF	naive	female	19	1	1	734	FALSE	FALSE	FALSE	FALSE	FALSE	24.1149897330595	24.1149897330595	24.1149897330595	24.1149897330595	24.1149897330595
24	INF	naive	female	29	6	1.5	438	TRUE	FALSE	TRUE	TRUE	TRUE	9.5605749486653	14.3901437371663	12.1889117043121	12.1889117043121	9.5605749486653	Rlp
25	INF	naive	female	47	3960	4	1124	FALSE	FALSE	FALSE	FALSE	FALSE	36.9281314168378	36.9281314168378	36.9281314168378	36.9281314168378	36.9281314168378
26	INF	naive	female	26	22	1	915	FALSE	FALSE	TRUE	FALSE	TRUE	30.0616016427105	30.0616016427105	10.6447638603696	30.0616016427105	10.6447638603696	T2
27	INF	naive	female	31	58	0	369	FALSE	FALSE	FALSE	FALSE	FALSE	12.1232032854209	12.1232032854209	12.1232032854209	12.1232032854209	12.1232032854209
28	INF	naive	female	35	77	2.5	1705	FALSE	TRUE	FALSE	TRUE	TRUE	56.0164271047228	33.6427104722793	56.0164271047228	21.9137577002053	21.9137577002053	Gd
29	INF	PEG	female	40	1885	3.5	0	FALSE	FALSE	FALSE	FALSE	FALSE	0	0	0	0	0
30	INF	naive	male	30	2187	2	769	TRUE	FALSE	TRUE	TRUE	TRUE	2.06981519507187	25.264887063655	24.2464065708419	24.2464065708419	2.06981519507187	Rlp
31	INF	naive	female	25	6	1.5	945	TRUE	FALSE	TRUE	TRUE	TRUE	18.8254620123203	31.047227926078	18.9897330595483	18.9897330595483	18.8254620123203	Rlp
32	INF	naive	female	25	50	0	1112	FALSE	TRUE	FALSE	FALSE	TRUE	36.5338809034908	36.5338809034908	36.5338809034908	36.5338809034908	36.5338809034908	dEDSS
33	GA	naive	male	52	63	1	820	FALSE	FALSE	TRUE	FALSE	TRUE	26.9404517453799	26.9404517453799	23.1622176591376	26.9404517453799	23.1622176591376	T2
34	INF	naive	female	48	4431	3	1707	FALSE	FALSE	FALSE	FALSE	FALSE	56.082135523614	56.082135523614	56.082135523614	56.082135523614	56.082135523614
35	INF	naive	male	32	533	2	2197	FALSE	FALSE	FALSE	FALSE	FALSE	72.1806981519507	72.1806981519507	72.1806981519507	72.1806981519507	72.1806981519507
36	INF	naive	male	39	2172	2	1808	FALSE	FALSE	FALSE	FALSE	FALSE	59.4004106776181	59.4004106776181	59.4004106776181	59.4004106776181	59.4004106776181
37	INF	naive	female	29	1411	2	1874	FALSE	FALSE	TRUE	FALSE	TRUE	61.5687885010267	61.5687885010267	59.5975359342916	61.5687885010267	59.5975359342916	T2
38	NAT	naive	female	50	4765	2	1113	FALSE	FALSE	FALSE	FALSE	FALSE	36.5667351129363	36.5667351129363	36.5667351129363	36.5667351129363	36.5667351129363
39	NAT	1st in prog.	female	31	5097	3	0	FALSE	FALSE	FALSE	FALSE	FALSE	0	0	0	0	0
40	INF	naive	male	42	205	3	1055	TRUE	TRUE	FALSE	FALSE	TRUE	4.79671457905544	22.8336755646817	34.6611909650924	34.6611909650924	4.79671457905544	Rlp
41	INF	naive	female	24	75	0	1068	FALSE	FALSE	FALSE	FALSE	FALSE	35.088295687885	35.088295687885	35.088295687885	35.088295687885	35.088295687885
42	INF	naive	female	45	2812	3	1077	FALSE	FALSE	FALSE	FALSE	FALSE	35.3839835728953	35.3839835728953	35.3839835728953	35.3839835728953	35.3839835728953
43	GA	INF	female	48	3909	3	0	FALSE	FALSE	FALSE	FALSE	FALSE	0	0	0	0	0
44	INF	naive	female	56	782	2.5	2172	FALSE	FALSE	FALSE	FALSE	FALSE	71.3593429158111	71.3593429158111	71.3593429158111	71.3593429158111	71.3593429158111
45	INF	naive	female	31	171	0	1031	FALSE	FALSE	TRUE	FALSE	TRUE	33.8726899383984	33.8726899383984	10.5462012320329	33.8726899383984	10.5462012320329	T2
46	INF	naive	female	26	58	1.5	713	FALSE	FALSE	TRUE	TRUE	TRUE	23.4250513347023	23.4250513347023	23.0636550308008	23.0636550308008	23.0636550308008	T2+Gd
47	INF	naive	male	19	172	1	2516	FALSE	FALSE	FALSE	FALSE	FALSE	82.6611909650924	82.6611909650924	82.6611909650924	82.6611909650924	82.6611909650924
48	INF	naive	female	56	987	2.5	1431	TRUE	TRUE	FALSE	FALSE	TRUE	8.08213552361396	11.4332648870637	47.0143737166324	47.0143737166324	8.08213552361396	Rlp
49	GA	INF	female	43	1299	4	222	FALSE	TRUE	FALSE	FALSE	TRUE	7.29363449691992	7.09650924024641	7.29363449691992	7.29363449691992	7.09650924024641	dEDSS
50	INF	naive	female	20	172	1.5	1917	FALSE	FALSE	FALSE	FALSE	FALSE	62.9815195071869	62.9815195071869	62.9815195071869	62.9815195071869	62.9815195071869
51	INF	naive	female	29	447	3.5	2021	TRUE	FALSE	TRUE	TRUE	TRUE	49.4784394250513	66.3983572895277	58.8418891170431	58.8418891170431	49.4784394250513	Rlp
52	INF	INF	female	35	2483	4.5	118	TRUE	FALSE	TRUE	FALSE	TRUE	1.87268993839836	3.87679671457906	1.90554414784394	3.87679671457906	1.87268993839836	Rlp
53	INF	naive	female	29	233	1.5	2872	TRUE	FALSE	TRUE	TRUE	TRUE	69.8809034907597	94.3572895277207	93.7659137577002	93.7659137577002	69.8809034907597	Rlp
54	INF	naive	female	24	495	1	2547	FALSE	FALSE	FALSE	FALSE	FALSE	83.6796714579055	83.6796714579055	83.6796714579055	83.6796714579055	83.6796714579055
55	INF	naive	female	31	1191	3.5	1475	FALSE	FALSE	FALSE	FALSE	FALSE	48.4599589322382	48.4599589322382	48.4599589322382	48.4599589322382	48.4599589322382
56	INF	naive	female	52	203	2	1072	FALSE	FALSE	FALSE	FALSE	FALSE	35.2197125256674	35.2197125256674	35.2197125256674	35.2197125256674	35.2197125256674
57	GA	naive	female	58	5297	4	751	FALSE	FALSE	FALSE	FALSE	FALSE	24.6735112936345	24.6735112936345	24.6735112936345	24.6735112936345	24.6735112936345
58	GA	naive	male	42	3745	3.5	720	TRUE	FALSE	TRUE	FALSE	TRUE	5.782340862423	23.6550308008214	21.9137577002053	23.6550308008214	5.782340862423	Rlp
59	FTY	naive	male	45	4558	4	0	FALSE	FALSE	FALSE	FALSE	FALSE	0	0	0	0	0
60	GA	naive	female	42	303	4	1097	FALSE	FALSE	FALSE	FALSE	FALSE	36.041067761807	36.041067761807	36.041067761807	36.041067761807	36.041067761807
61	GA	naive	male	26	128	2	1098	TRUE	FALSE	TRUE	FALSE	TRUE	28.0903490759754	36.0739219712526	34.7268993839836	36.0739219712526	28.0903490759754	Rlp
62	INF	INF	male	29	1227	2	1092	TRUE	FALSE	TRUE	TRUE	TRUE	14.258726899384	35.8767967145791	10.8418891170431	10.8418891170431	10.8418891170431	T2+Gd
63	GA	naive	male	31	642	1.5	1810	FALSE	FALSE	FALSE	FALSE	FALSE	59.4661190965092	59.4661190965092	59.4661190965092	59.4661190965092	59.4661190965092
64	GA	naive	female	49	1044	2.5	1703	FALSE	FALSE	FALSE	FALSE	FALSE	55.9507186858316	55.9507186858316	55.9507186858316	55.9507186858316	55.9507186858316
65	GA	naive	female	46	3067	2.5	1102	FALSE	FALSE	FALSE	FALSE	FALSE	36.2053388090349	36.2053388090349	36.2053388090349	36.2053388090349	36.2053388090349
66	GA	naive	female	59	921	2.5	777	TRUE	FALSE	FALSE	FALSE	TRUE	19.6139630390144	25.5277207392197	25.5277207392197	25.5277207392197	19.6139630390144	Rlp
67	INF	naive	male	35	46	3.5	261	TRUE	TRUE	FALSE	FALSE	TRUE	2.06981519507187	8.60780287474333	8.57494866529774	8.57494866529774	2.06981519507187	Rlp
68	FTY	naive	male	39	1238	4	0	FALSE	FALSE	FALSE	FALSE	FALSE	0	0	0	0	0
69	INF	naive	female	41	84	1.5	2267	TRUE	FALSE	TRUE	TRUE	TRUE	60.1889117043121	74.4804928131417	74.6447638603696	74.6447638603696	60.1889117043121	Rlp
70	GA	GLA	female	47	2356	2.5	684	TRUE	TRUE	TRUE	TRUE	TRUE	21.5523613963039	22.4394250513347	9.23203285420944	9.23203285420944	9.23203285420944	T2+Gd
71	INF	naive	female	33	292	1.5	3713	TRUE	FALSE	TRUE	FALSE	TRUE	115.581108829569	121.987679671458	118.439425051335	121.987679671458	115.581108829569	Rlp
72	GA	naive	female	42	531	2	1826	TRUE	FALSE	TRUE	FALSE	TRUE	37.6837782340862	59.9917864476386	58.5790554414784	59.9917864476386	37.6837782340862	Rlp
73	INF	naive	female	18	153	0	720	FALSE	FALSE	FALSE	FALSE	FALSE	23.6550308008214	23.6550308008214	23.6550308008214	23.6550308008214	23.6550308008214
74	INF	naive	female	39	111	1.5	1056	FALSE	FALSE	FALSE	FALSE	FALSE	34.694045174538	34.694045174538	34.694045174538	34.694045174538	34.694045174538
75	INF	naive	female	29	111	1	597	FALSE	FALSE	FALSE	FALSE	FALSE	19.6139630390144	19.6139630390144	19.6139630390144	19.6139630390144	19.6139630390144
76	INF	naive	female	19	355	0	720	FALSE	FALSE	FALSE	FALSE	FALSE	23.6550308008214	23.6550308008214	23.6550308008214	23.6550308008214	23.6550308008214
77	INF	naive	female	31	2149	2.5	796	FALSE	FALSE	FALSE	FALSE	FALSE	26.1519507186858	26.1519507186858	26.1519507186858	26.1519507186858	26.1519507186858
78	INF	naive	male	34	3103	3	722	TRUE	FALSE	TRUE	TRUE	TRUE	23.523613963039	23.7207392197125	11.7946611909651	23.6221765913758	11.7946611909651	T2
79	INF	naive	female	26	12	0	0	FALSE	FALSE	FALSE	FALSE	FALSE	0	0	0	0	0
80	INF	naive	female	30	12	0	711	FALSE	FALSE	TRUE	TRUE	TRUE	23.3593429158111	23.3593429158111	10.9733059548255	10.9733059548255	10.9733059548255	T2+Gd
81	INF	naive	male	26	14	0	0	FALSE	FALSE	FALSE	FALSE	FALSE	0	0	0	0	0
82	INF	naive	female	35	38	0	910	TRUE	TRUE	TRUE	FALSE	TRUE	17.4127310061602	2.52977412731006	10.6447638603696	29.8973305954825	2.52977412731006	dEDSS
83	INF	naive	female	25	11	0	1482	TRUE	TRUE	TRUE	TRUE	TRUE	6.8993839835729	24.082135523614	36.1396303901437	12.1232032854209	6.8993839835729	Rlp
84	INF	naive	male	33	10	1.5	824	FALSE	FALSE	FALSE	FALSE	FALSE	27.0718685831622	27.0718685831622	27.0718685831622	27.0718685831622	27.0718685831622
85	INF	naive	female	33	28	0	1096	FALSE	TRUE	FALSE	FALSE	TRUE	36.0082135523614	12.0574948665298	36.0082135523614	36.0082135523614	12.0574948665298	dEDSS
86	INF	naive	female	28	3187	1.5	1066	FALSE	FALSE	TRUE	TRUE	TRUE	35.0225872689938	35.0225872689938	10.8418891170431	10.8418891170431	10.8418891170431	T2+Gd
87	INF	naive	male	49	188	3	1698	FALSE	FALSE	FALSE	FALSE	FALSE	55.7864476386037	55.7864476386037	55.7864476386037	55.7864476386037	55.7864476386037
88	INF	naive	female	23	23	1.5	1519	TRUE	TRUE	TRUE	FALSE	TRUE	30.258726899384	50.0041067761807	22.9322381930185	49.9055441478439	22.9322381930185	T2
89	INF	naive	female	36	26	1.5	730	FALSE	FALSE	FALSE	FALSE	FALSE	23.9835728952772	23.9835728952772	23.9835728952772	23.9835728952772	23.9835728952772
90	INF	naive	female	34	5	1.5	1136	FALSE	FALSE	FALSE	FALSE	FALSE	37.3223819301848	37.3223819301848	37.3223819301848	37.3223819301848	37.3223819301848
91	INF	naive	female	21	111	1.5	782	FALSE	FALSE	TRUE	TRUE	TRUE	25.6919917864476	25.6919917864476	13.9630390143737	25.7248459958932	13.9630390143737	T2
92	GA	INF	female	24	898	1.5	410	FALSE	TRUE	TRUE	FALSE	TRUE	13.4702258726899	12.0246406570842	12.0246406570842	13.4702258726899	12.0246406570842	dEDSS+T2
93	INF	naive	female	34	3140	1.5	1679	FALSE	FALSE	FALSE	FALSE	FALSE	55.1622176591376	55.1622176591376	55.1622176591376	55.1622176591376	55.1622176591376
94	INF	naive	female	22	2136	2	1659	FALSE	TRUE	FALSE	FALSE	TRUE	54.5051334702259	42.6776180698152	54.5051334702259	54.5051334702259	42.6776180698152	dEDSS
95	INF	naive	male	43	108	1	1065	FALSE	FALSE	TRUE	FALSE	TRUE	34.9897330595483	34.9897330595483	22.8665297741273	34.9897330595483	22.8665297741273	T2
96	INF	naive	female	41	4650	2	1070	FALSE	FALSE	FALSE	FALSE	FALSE	35.1540041067762	35.1540041067762	35.1540041067762	35.1540041067762	35.1540041067762
97	NAT	naive	female	41	4650	2	0	FALSE	FALSE	FALSE	FALSE	FALSE	0	0	0	0	0
98	INF	naive	male	24	1042	2	1437	FALSE	FALSE	FALSE	FALSE	FALSE	47.211498973306	47.211498973306	47.211498973306	47.211498973306	47.211498973306
99	INF	naive	female	40	1013	2.5	1656	FALSE	FALSE	FALSE	TRUE	TRUE	54.4065708418891	54.4065708418891	54.4065708418891	30.4558521560575	30.4558521560575	Gd
100	INF	naive	male	34	69	1.5	1073	FALSE	FALSE	FALSE	FALSE	FALSE	35.2525667351129	35.2525667351129	35.2525667351129	35.2525667351129	35.2525667351129
101	INF	naive	male	42	1386	3	1646	TRUE	TRUE	FALSE	FALSE	TRUE	18.694045174538	29.8973305954825	54.0780287474333	54.0780287474333	18.694045174538	Rlp
102	INF	naive	male	33	603	1.5	1671	FALSE	FALSE	TRUE	FALSE	TRUE	54.8993839835729	54.8993839835729	54.8993839835729	54.8993839835729	54.8993839835729	T2
103	INF	naive	male	18	137	2	939	TRUE	FALSE	TRUE	TRUE	TRUE	24.8049281314168	30.8501026694045	31.605749486653	31.605749486653	24.8049281314168	Rlp
104	GA	GLA	male	21	1099	2	252	TRUE	FALSE	FALSE	FALSE	TRUE	5.51950718685832	8.27926078028747	8.27926078028747	8.27926078028747	5.51950718685832	Rlp
105	INF	naive	female	45	112	1	1074	FALSE	TRUE	FALSE	FALSE	TRUE	35.2854209445585	10.8747433264887	35.2854209445585	35.2854209445585	10.8747433264887	dEDSS
106	INF	naive	male	29	663	1.5	1747	TRUE	TRUE	TRUE	TRUE	TRUE	25.4948665297741	20.1724845995893	44.35318275154	44.35318275154	20.1724845995893	dEDSS
107	INF	naive	male	22	199	2	1062	FALSE	FALSE	TRUE	FALSE	TRUE	34.8911704312115	34.8911704312115	23.2279260780287	34.8911704312115	23.2279260780287	T2
108	INF	naive	female	29	252	2	1515	FALSE	TRUE	FALSE	FALSE	TRUE	49.7741273100616	11.5318275154004	49.7741273100616	49.7741273100616	11.5318275154004	dEDSS
109	GA	INF	female	33	1773	3.5	0	FALSE	FALSE	FALSE	FALSE	FALSE	0	0	0	0	0
110	INF	naive	male	41	2170	1.5	1691	FALSE	FALSE	TRUE	FALSE	TRUE	55.5564681724846	55.5564681724846	31.1129363449692	55.5564681724846	31.1129363449692	T2
111	INF	naive	female	38	1037	2	1653	FALSE	TRUE	FALSE	FALSE	TRUE	54.3080082135524	18.4312114989733	54.3080082135524	54.3080082135524	18.4312114989733	dEDSS
112	INF	naive	female	54	217	3.5	1119	FALSE	TRUE	TRUE	FALSE	TRUE	36.7638603696099	11.2361396303901	23.4579055441478	36.7638603696099	11.2361396303901	dEDSS
113	INF	naive	male	49	266	2	1352	FALSE	TRUE	TRUE	TRUE	TRUE	44.4188911704312	44.4845995893224	44.2217659137577	44.2217659137577	44.2217659137577	T2+Gd
114	GA	INF	male	53	1620	3.5	350	FALSE	FALSE	FALSE	FALSE	FALSE	11.4989733059548	11.4989733059548	11.4989733059548	11.4989733059548	11.4989733059548
115	INF	naive	male	25	967	1.5	1678	FALSE	FALSE	FALSE	FALSE	FALSE	55.129363449692	55.129363449692	55.129363449692	55.129363449692	55.129363449692
116	INF	naive	female	34	40	1	1108	FALSE	FALSE	TRUE	FALSE	TRUE	36.4024640657084	36.4024640657084	36.041067761807	36.4024640657084	36.041067761807	T2
117	INF	naive	female	29	2863	1	1093	FALSE	FALSE	FALSE	TRUE	TRUE	35.9096509240246	35.9096509240246	35.9096509240246	23.9507186858316	23.9507186858316	Gd
118	INF	naive	male	27	207	1	1464	FALSE	FALSE	TRUE	TRUE	TRUE	48.0985626283368	48.0985626283368	11.958932238193	11.958932238193	11.958932238193	T2+Gd
119	INF	naive	female	31	274	1	1566	FALSE	FALSE	FALSE	FALSE	FALSE	51.4496919917864	51.4496919917864	51.4496919917864	51.4496919917864	51.4496919917864
120	GA	INF	female	35	1842	1	263	FALSE	FALSE	FALSE	FALSE	FALSE	8.64065708418891	8.64065708418891	8.64065708418891	8.64065708418891	8.64065708418891
121	GA	naive	female	31	29	1.5	1095	FALSE	FALSE	FALSE	FALSE	FALSE	35.9753593429158	35.9753593429158	35.9753593429158	35.9753593429158	35.9753593429158
122	GA	naive	male	28	30	1.5	699	FALSE	FALSE	TRUE	FALSE	TRUE	22.9650924024641	22.9650924024641	11.0718685831622	22.9650924024641	11.0718685831622	T2
123	GA	naive	female	19	24	1	1088	TRUE	TRUE	TRUE	TRUE	TRUE	26.2505133470226	35.7782340862423	22.9979466119097	22.9979466119097	22.9979466119097	T2+Gd
124	INF	naive	female	58	25	1.5	1075	FALSE	FALSE	FALSE	TRUE	TRUE	35.3182751540041	35.3182751540041	35.3182751540041	10.3819301848049	10.3819301848049	Gd
125	INF	naive	female	26	49	1.5	1002	TRUE	FALSE	TRUE	FALSE	TRUE	31.7700205338809	32.9199178644764	31.7700205338809	32.9199178644764	31.7700205338809	Rlp+T2
126	GA	naive	female	45	78	1	1085	FALSE	FALSE	TRUE	FALSE	TRUE	35.64681724846	35.64681724846	22.6365503080082	35.64681724846	22.6365503080082	T2
127	INF	naive	male	41	212	1.5	364	TRUE	FALSE	TRUE	FALSE	TRUE	7.65503080082136	11.958932238193	11.564681724846	11.958932238193	7.65503080082136	Rlp
128	GA	GLA	male	42	578	1.5	725	FALSE	FALSE	FALSE	FALSE	FALSE	23.8193018480493	23.8193018480493	23.8193018480493	23.8193018480493	23.8193018480493
129	INF	naive	male	17	52	2	1141	TRUE	TRUE	TRUE	TRUE	TRUE	37.3552361396304	24.2792607802875	11.8275154004107	11.8275154004107	11.8275154004107	T2+Gd
130	FTY	naive	male	20	1213	4.5	0	FALSE	FALSE	FALSE	FALSE	FALSE	0	0	0	0	0
131	INF	naive	female	32	122	1	1089	FALSE	FALSE	TRUE	FALSE	TRUE	35.7782340862423	35.7782340862423	34.7597535934292	35.7782340862423	34.7597535934292	T2
132	GA	INF	female	35	1214	1	714	FALSE	FALSE	TRUE	TRUE	TRUE	23.4579055441478	23.4579055441478	10.8747433264887	22.2094455852156	10.8747433264887	T2
133	GA	1st in prog.	female	26	2694	4	391	TRUE	FALSE	TRUE	TRUE	TRUE	12.7474332648871	12.8459958932238	12.0246406570842	12.0246406570842	12.0246406570842	T2+Gd
134	INF	naive	female	34	3121	1	1099	FALSE	FALSE	TRUE	FALSE	TRUE	36.1067761806982	36.1067761806982	12.0903490759754	36.1067761806982	12.0903490759754	T2
135	INF	naive	female	47	6191	0.5	1761	FALSE	FALSE	TRUE	FALSE	TRUE	57.8562628336756	57.8562628336756	56.5749486652977	57.8562628336756	56.5749486652977	T2
136	INF	naive	male	39	449	3	1940	FALSE	FALSE	FALSE	FALSE	FALSE	63.7371663244353	63.7371663244353	63.7371663244353	63.7371663244353	63.7371663244353
137	GA	naive	female	27	10	1.5	385	FALSE	FALSE	TRUE	TRUE	TRUE	12.6488706365503	12.6488706365503	12.1232032854209	12.1232032854209	12.1232032854209	T2+Gd
138	GA	GLA	female	28	398	1	1641	FALSE	FALSE	TRUE	TRUE	TRUE	53.9137577002053	53.9137577002053	11.3018480492813	24.2464065708419	11.3018480492813	T2
139	INF	naive	female	30	357	2	1830	FALSE	FALSE	FALSE	FALSE	FALSE	60.1232032854209	60.1232032854209	60.1232032854209	60.1232032854209	60.1232032854209
140	INF	naive	female	24	209	1	1104	FALSE	FALSE	TRUE	FALSE	TRUE	36.2710472279261	36.2710472279261	36.2710472279261	36.2710472279261	36.2710472279261	T2
141	INF	naive	female	43	2577	1.5	1138	TRUE	FALSE	FALSE	FALSE	TRUE	15.0800821355236	37.388090349076	37.388090349076	37.388090349076	15.0800821355236	Rlp
142	INF	naive	female	32	56	2	1103	FALSE	FALSE	FALSE	FALSE	FALSE	36.2381930184805	36.2381930184805	36.2381930184805	36.2381930184805	36.2381930184805
143	INF	naive	female	31	329	1	1704	FALSE	FALSE	TRUE	FALSE	TRUE	55.9835728952772	55.9835728952772	47.3100616016427	55.9835728952772	47.3100616016427	T2
144	INF	naive	male	37	1328	3.5	1979	FALSE	FALSE	FALSE	FALSE	FALSE	65.0184804928131	65.0184804928131	65.0184804928131	65.0184804928131	65.0184804928131
145	INF	naive	female	48	14	3.5	1492	TRUE	FALSE	TRUE	FALSE	TRUE	39.0636550308008	49.0184804928131	47.3429158110883	49.0184804928131	39.0636550308008	Rlp
146	GA	INF	female	52	1508	3.5	304	FALSE	FALSE	FALSE	FALSE	FALSE	9.98767967145791	9.98767967145791	9.98767967145791	9.98767967145791	9.98767967145791
147	INF	naive	female	41	475	2	1799	FALSE	FALSE	FALSE	FALSE	FALSE	59.1047227926078	59.1047227926078	59.1047227926078	59.1047227926078	59.1047227926078
148	INF	naive	female	44	343	2	715	FALSE	FALSE	FALSE	FALSE	FALSE	23.4907597535934	23.4907597535934	23.4907597535934	23.4907597535934	23.4907597535934
149	INF	naive	female	57	1283	2	1078	FALSE	FALSE	FALSE	FALSE	FALSE	35.4168377823409	35.4168377823409	35.4168377823409	35.4168377823409	35.4168377823409
150	INF	naive	female	27	86	1	1459	FALSE	FALSE	TRUE	TRUE	TRUE	47.9342915811088	47.9342915811088	23.5893223819302	23.5893223819302	23.5893223819302	T2+Gd
151	INF	naive	female	29	125	1	1301	TRUE	TRUE	TRUE	FALSE	TRUE	40.3121149897331	11.5975359342916	40.3121149897331	42.7433264887064	11.5975359342916	dEDSS
152	INF	naive	female	37	3176	2.5	720	FALSE	FALSE	FALSE	FALSE	FALSE	23.6550308008214	23.6550308008214	23.6550308008214	23.6550308008214	23.6550308008214
153	INF	naive	female	31	5527	1	1054	FALSE	FALSE	FALSE	FALSE	FALSE	34.6283367556468	34.6283367556468	34.6283367556468	34.6283367556468	34.6283367556468
154	INF	naive	female	27	321	2.5	733	FALSE	FALSE	TRUE	FALSE	TRUE	24.082135523614	24.082135523614	23.3921971252567	24.082135523614	23.3921971252567	T2
155	GA	INF	female	29	1056	2.5	699	FALSE	FALSE	TRUE	TRUE	TRUE	22.9650924024641	22.9650924024641	22.9650924024641	22.9650924024641	22.9650924024641	T2+Gd
156	INF	naive	female	24	69	1.5	1080	FALSE	FALSE	FALSE	FALSE	FALSE	35.482546201232	35.482546201232	35.482546201232	35.482546201232	35.482546201232
157	INF	naive	male	29	160	1.5	694	FALSE	FALSE	TRUE	TRUE	TRUE	22.8008213552361	22.8008213552361	22.3080082135524	22.3080082135524	22.3080082135524	T2+Gd
158	INF	naive	female	27	55	1.5	1091	FALSE	FALSE	TRUE	TRUE	TRUE	35.8439425051335	35.8439425051335	34.7268993839836	34.7268993839836	34.7268993839836	T2+Gd
159	GA	INF	female	30	1148	1.5	740	TRUE	TRUE	TRUE	FALSE	TRUE	3.02258726899384	11.0718685831622	10.5133470225873	24.3121149897331	3.02258726899384	Rlp
160	INF	naive	male	21	79	2.5	404	TRUE	FALSE	FALSE	FALSE	TRUE	6.14373716632443	13.2731006160164	13.2731006160164	13.2731006160164	6.14373716632443	Rlp
161	INF	naive	female	36	1477	2	1801	FALSE	FALSE	FALSE	FALSE	FALSE	59.170431211499	59.170431211499	59.170431211499	59.170431211499	59.170431211499
162	INF	naive	female	33	2421	1	1427	FALSE	TRUE	FALSE	FALSE	TRUE	46.8829568788501	22.9322381930185	46.8829568788501	46.8829568788501	22.9322381930185	dEDSS
163	INF	naive	female	35	967	1.5	1800	FALSE	FALSE	FALSE	FALSE	FALSE	59.1375770020534	59.1375770020534	59.1375770020534	59.1375770020534	59.1375770020534
164	INF	naive	female	20	34	1	1075	FALSE	FALSE	TRUE	FALSE	TRUE	35.3182751540041	35.3182751540041	23.5564681724846	35.3182751540041	23.5564681724846	T2
165	INF	naive	male	25	0	1.5	1057	TRUE	TRUE	FALSE	FALSE	TRUE	9.26488706365503	11.1047227926078	34.7268993839836	34.7268993839836	9.26488706365503	Rlp
166	INF	naive	male	20	1414	1	1096	TRUE	FALSE	FALSE	FALSE	TRUE	1.14989733059548	36.0082135523614	36.0082135523614	36.0082135523614	1.14989733059548	Rlp
167	INF	naive	male	25	112	1.5	1060	FALSE	FALSE	TRUE	FALSE	TRUE	34.8254620123203	34.8254620123203	10.7433264887064	34.8254620123203	10.7433264887064	T2
168	INF	naive	female	37	6	2.5	1069	FALSE	FALSE	TRUE	FALSE	TRUE	35.1211498973306	35.1211498973306	10.8090349075975	35.1211498973306	10.8090349075975	T2
169	INF	naive	female	55	1630	2	1449	FALSE	FALSE	FALSE	FALSE	FALSE	47.605749486653	47.605749486653	47.605749486653	47.605749486653	47.605749486653
170	INF	naive	female	31	424	1	832	TRUE	FALSE	TRUE	FALSE	TRUE	21.5195071868583	27.3347022587269	12.1232032854209	27.3347022587269	12.1232032854209	T2
171	GA	INF	female	33	1264	1	990	FALSE	FALSE	TRUE	FALSE	TRUE	32.5256673511294	32.5256673511294	8.60780287474333	32.5256673511294	8.60780287474333	T2
172	INF	naive	female	47	120	1.5	1422	TRUE	TRUE	FALSE	FALSE	TRUE	28.8131416837782	46.7186858316222	46.7186858316222	46.7186858316222	28.8131416837782	Rlp
173	INF	naive	male	50	4071	1	1057	TRUE	FALSE	FALSE	FALSE	TRUE	16.8213552361396	34.7268993839836	34.7268993839836	34.7268993839836	16.8213552361396	Rlp
174	INF	naive	female	31	761	1	1114	FALSE	FALSE	FALSE	FALSE	FALSE	36.5995893223819	36.5995893223819	36.5995893223819	36.5995893223819	36.5995893223819
175	INF	naive	male	23	737	1	1882	FALSE	TRUE	FALSE	FALSE	TRUE	61.8316221765914	49.6427104722793	61.8316221765914	61.8316221765914	49.6427104722793	dEDSS
176	INF	naive	male	32	1904	2	1897	FALSE	FALSE	FALSE	FALSE	FALSE	62.3244353182752	62.3244353182752	62.3244353182752	62.3244353182752	62.3244353182752
177	INF	naive	female	21	69	1.5	697	TRUE	FALSE	FALSE	TRUE	TRUE	19.1868583162218	22.8993839835729	22.8993839835729	11.4989733059548	11.4989733059548	Gd
178	GA	naive	male	31	4075	1	1049	TRUE	TRUE	FALSE	FALSE	TRUE	24.082135523614	34.4640657084189	34.4640657084189	34.4640657084189	24.082135523614	Rlp
179	GA	1st in prog.	male	36	5642	3	336	FALSE	FALSE	FALSE	FALSE	FALSE	11.0390143737166	11.0390143737166	11.0390143737166	11.0390143737166	11.0390143737166
180	INF	naive	female	28	42	1	1046	FALSE	FALSE	FALSE	FALSE	FALSE	34.3655030800821	34.3655030800821	34.3655030800821	34.3655030800821	34.3655030800821
181	INF	naive	male	28	99	1.5	1444	TRUE	FALSE	FALSE	FALSE	TRUE	21.223819301848	47.4414784394251	47.4414784394251	47.4414784394251	21.223819301848	Rlp
182	GA	naive	male	30	253	2.5	1427	FALSE	FALSE	TRUE	FALSE	TRUE	46.8829568788501	46.8829568788501	46.8829568788501	46.8829568788501	46.8829568788501	T2
183	INF	naive	female	21	1786	1	1879	FALSE	FALSE	TRUE	TRUE	TRUE	61.7330595482546	61.7330595482546	37.9794661190965	37.9794661190965	37.9794661190965	T2+Gd
184	GA	naive	female	18	368	2	1065	TRUE	FALSE	TRUE	TRUE	TRUE	22.3408624229979	34.9897330595483	11.3018480492813	11.3018480492813	11.3018480492813	T2+Gd
185	INF	naive	female	59	174	3	1427	FALSE	FALSE	FALSE	FALSE	FALSE	46.8829568788501	46.8829568788501	46.8829568788501	46.8829568788501	46.8829568788501
186	GA	naive	female	51	1899	1.5	370	FALSE	FALSE	FALSE	FALSE	FALSE	12.1560574948665	12.1560574948665	12.1560574948665	12.1560574948665	12.1560574948665
187	INF	GLA	female	52	2270	1.5	1096	FALSE	FALSE	FALSE	FALSE	FALSE	36.0082135523614	36.0082135523614	36.0082135523614	36.0082135523614	36.0082135523614
188	INF	naive	female	42	64	2.5	1460	FALSE	FALSE	FALSE	FALSE	FALSE	47.9671457905544	47.9671457905544	47.9671457905544	47.9671457905544	47.9671457905544
189	GA	naive	female	55	2	1.5	1470	FALSE	FALSE	FALSE	FALSE	FALSE	48.2956878850103	48.2956878850103	48.2956878850103	48.2956878850103	48.2956878850103
190	INF	naive	female	32	14	1.5	350	FALSE	FALSE	TRUE	FALSE	TRUE	11.4989733059548	11.4989733059548	10.6447638603696	11.4989733059548	10.6447638603696	T2
191	GA	INF	female	33	366	1.5	712	FALSE	FALSE	FALSE	FALSE	FALSE	23.3921971252567	23.3921971252567	23.3921971252567	23.3921971252567	23.3921971252567
192	GA	1st in prog.	female	34	359	1.5	371	FALSE	FALSE	TRUE	TRUE	TRUE	12.1889117043121	12.1889117043121	11.5975359342916	11.5975359342916	11.5975359342916	T2+Gd
193	INF	GLA	female	35	731	1.5	357	TRUE	FALSE	TRUE	TRUE	TRUE	8.11498973305955	11.7289527720739	10.9075975359343	10.9075975359343	8.11498973305955	Rlp
194	GA	naive	female	38	98	1	3246	FALSE	FALSE	TRUE	TRUE	TRUE	106.64476386037	106.64476386037	105.790554414784	105.790554414784	105.790554414784	T2+Gd
195	INF	naive	female	39	234	1	995	FALSE	FALSE	TRUE	FALSE	TRUE	32.6899383983573	32.6899383983573	10.9733059548255	32.6899383983573	10.9733059548255	T2
196	GA	naive	male	35	3021	2	2932	FALSE	FALSE	TRUE	FALSE	TRUE	96.3285420944559	96.3285420944559	70.9650924024641	96.3285420944559	70.9650924024641	T2
197	INF	naive	female	37	2253	3	1152	FALSE	FALSE	FALSE	FALSE	FALSE	37.8480492813142	37.8480492813142	37.8480492813142	37.8480492813142	37.8480492813142
198	INF	naive	female	34	6	1.5	1441	FALSE	FALSE	FALSE	FALSE	FALSE	47.3429158110883	47.3429158110883	47.3429158110883	47.3429158110883	47.3429158110883
199	INF	naive	male	38	496	3.5	1059	TRUE	FALSE	TRUE	FALSE	TRUE	22.1437371663244	34.7926078028747	22.7679671457906	34.7926078028747	22.1437371663244	Rlp
200	INF	naive	male	36	309	1.5	1935	FALSE	FALSE	FALSE	FALSE	FALSE	63.5728952772074	63.5728952772074	63.5728952772074	63.5728952772074	63.5728952772074
201	GA	naive	male	30	707	3.5	1804	FALSE	FALSE	FALSE	FALSE	FALSE	59.2689938398357	59.2689938398357	59.2689938398357	59.2689938398357	59.2689938398357
202	INF	naive	female	51	3113	2	1066	FALSE	TRUE	TRUE	FALSE	TRUE	35.0225872689938	35.0225872689938	22.8336755646817	35.0225872689938	22.8336755646817	T2
203	INF	naive	female	41	4	0	1430	TRUE	TRUE	FALSE	FALSE	TRUE	31.9342915811088	22.5379876796715	46.9815195071869	46.9815195071869	22.5379876796715	dEDSS
204	INF	naive	female	52	948	2.5	1840	FALSE	FALSE	FALSE	FALSE	FALSE	60.4517453798768	60.4517453798768	60.4517453798768	60.4517453798768	60.4517453798768
205	INF	naive	male	24	37	2.5	889	TRUE	FALSE	FALSE	FALSE	TRUE	22.1437371663244	29.2073921971253	29.2073921971253	29.2073921971253	22.1437371663244	Rlp
206	INF	naive	female	38	1525	2	1597	FALSE	FALSE	FALSE	FALSE	FALSE	52.4681724845996	52.4681724845996	52.4681724845996	52.4681724845996	52.4681724845996
207	INF	naive	female	30	83	1	1063	FALSE	FALSE	FALSE	FALSE	FALSE	34.9240246406571	34.9240246406571	34.9240246406571	34.9240246406571	34.9240246406571
208	INF	naive	female	33	638	1.5	1445	FALSE	FALSE	FALSE	FALSE	FALSE	47.4743326488706	47.4743326488706	47.4743326488706	47.4743326488706	47.4743326488706
209	INF	naive	female	38	4	1	1067	FALSE	FALSE	FALSE	FALSE	FALSE	35.0554414784394	35.0554414784394	35.0554414784394	35.0554414784394	35.0554414784394
210	INF	naive	female	41	2353	2	1730	FALSE	TRUE	TRUE	FALSE	TRUE	56.8377823408624	56.8377823408624	44.6488706365503	56.8377823408624	44.6488706365503	T2
211	INF	naive	female	36	4161	3.5	303	FALSE	FALSE	FALSE	FALSE	FALSE	9.95482546201232	9.95482546201232	9.95482546201232	9.95482546201232	9.95482546201232
212	GA	INF	female	37	4465	3.5	410	TRUE	TRUE	FALSE	TRUE	TRUE	7.16221765913758	13.4702258726899	13.4702258726899	1.7741273100616	1.7741273100616	Gd
213	GA	naive	male	31	2276	2	1907	FALSE	FALSE	TRUE	FALSE	TRUE	62.652977412731	62.652977412731	38.6694045174538	62.652977412731	38.6694045174538	T2
214	INF	naive	female	34	14	2	1452	FALSE	FALSE	FALSE	FALSE	FALSE	47.7043121149897	47.7043121149897	47.7043121149897	47.7043121149897	47.7043121149897
215	INF	naive	male	43	33	1	1474	FALSE	FALSE	TRUE	TRUE	TRUE	48.4271047227926	48.4271047227926	47.6386036960986	47.6386036960986	47.6386036960986	T2+Gd
216	GA	INF	male	47	1511	1.5	496	FALSE	FALSE	TRUE	FALSE	TRUE	16.2956878850103	16.2956878850103	11.006160164271	16.2956878850103	11.006160164271	T2
217	INF	naive	female	64	52	1	854	FALSE	FALSE	FALSE	FALSE	FALSE	28.0574948665298	28.0574948665298	28.0574948665298	28.0574948665298	28.0574948665298
218	GA	INF	female	66	908	1	247	FALSE	FALSE	FALSE	FALSE	FALSE	8.11498973305955	8.11498973305955	8.11498973305955	8.11498973305955	8.11498973305955
219	INF	naive	male	42	2804	3.5	1929	FALSE	FALSE	FALSE	FALSE	FALSE	63.3757700205339	63.3757700205339	63.3757700205339	63.3757700205339	63.3757700205339
220	INF	naive	female	49	4935	3	1795	TRUE	FALSE	FALSE	FALSE	TRUE	34.0369609856263	58.9733059548255	58.9733059548255	58.9733059548255	34.0369609856263	Rlp
221	INF	naive	female	21	27	2	2920	FALSE	FALSE	FALSE	FALSE	FALSE	95.9342915811088	95.9342915811088	95.9342915811088	95.9342915811088	95.9342915811088
222	INF	naive	female	25	79	2	2212	FALSE	TRUE	TRUE	FALSE	TRUE	72.6735112936345	60.35318275154	59.5975359342916	72.6735112936345	59.5975359342916	T2
223	INF	naive	female	37	3072	3	2133	TRUE	TRUE	TRUE	FALSE	TRUE	61.5359342915811	70.0780287474333	69.9466119096509	70.0780287474333	61.5359342915811	Rlp
224	FTY	naive	female	43	5206	4	737	FALSE	FALSE	FALSE	FALSE	FALSE	24.2135523613963	24.2135523613963	24.2135523613963	24.2135523613963	24.2135523613963
225	INF	naive	female	35	32	3	1574	TRUE	FALSE	TRUE	FALSE	TRUE	36.3367556468172	51.7125256673511	51.3511293634497	51.7125256673511	36.3367556468172	Rlp
226	NAT	naive	female	39	1607	3.5	804	TRUE	FALSE	FALSE	FALSE	TRUE	26.217659137577	26.4147843942505	26.4147843942505	26.4147843942505	26.217659137577	Rlp
227	INF	naive	female	35	1193	1.5	1439	FALSE	FALSE	TRUE	FALSE	TRUE	47.2772073921971	47.2772073921971	21.9794661190965	47.2772073921971	21.9794661190965	T2
228	INF	naive	female	34	286	1	1464	FALSE	FALSE	FALSE	FALSE	FALSE	48.0985626283368	48.0985626283368	48.0985626283368	48.0985626283368	48.0985626283368
229	INF	naive	female	26	1247	2	2834	FALSE	FALSE	TRUE	FALSE	TRUE	93.1088295687885	93.1088295687885	69.2566735112936	93.1088295687885	69.2566735112936	T2
230	INF	naive	male	45	120	2	1121	TRUE	TRUE	TRUE	FALSE	TRUE	31.3100616016427	31.3100616016427	13.3388090349076	36.829568788501	13.3388090349076	T2
231	FTY	naive	male	48	1241	5	199	TRUE	FALSE	FALSE	FALSE	TRUE	6.04517453798768	6.53798767967146	6.53798767967146	6.53798767967146	6.04517453798768	Rlp
232	INF	naive	male	43	98	3.5	1436	TRUE	FALSE	FALSE	FALSE	TRUE	29.6673511293634	47.1786447638604	47.1786447638604	47.1786447638604	29.6673511293634	Rlp
233	INF	naive	female	36	92	1.5	1791	FALSE	FALSE	FALSE	FALSE	FALSE	58.8418891170431	58.8418891170431	58.8418891170431	58.8418891170431	58.8418891170431
234	INF	naive	female	25	48	1	418	FALSE	FALSE	FALSE	FALSE	FALSE	13.7330595482546	13.7330595482546	13.7330595482546	13.7330595482546	13.7330595482546
235	INF	1st in prog.	female	28	1120	1.5	0	FALSE	FALSE	FALSE	FALSE	FALSE	0	0	0	0	0
236	GA	naive	female	18	1990	1	358	FALSE	FALSE	TRUE	TRUE	TRUE	11.7618069815195	11.7618069815195	11.2689938398357	11.2689938398357	11.2689938398357	T2+Gd
237	INF	GLA	female	19	2350	1	5	FALSE	FALSE	FALSE	FALSE	FALSE	0.164271047227926	0.164271047227926	0.164271047227926	0.164271047227926	0.164271047227926
238	INF	naive	male	23	858	3	1834	FALSE	FALSE	FALSE	FALSE	FALSE	60.2546201232033	60.2546201232033	60.2546201232033	60.2546201232033	60.2546201232033
239	INF	naive	female	28	108	1.5	1156	TRUE	TRUE	FALSE	FALSE	TRUE	33.2813141683778	37.9794661190965	37.9794661190965	37.9794661190965	33.2813141683778	Rlp
240	INF	naive	male	18	449	2	1420	FALSE	FALSE	TRUE	FALSE	TRUE	46.652977412731	46.652977412731	34.6611909650924	46.652977412731	34.6611909650924	T2
241	INF	naive	female	21	371	1.5	1805	FALSE	FALSE	TRUE	FALSE	TRUE	59.3018480492813	59.3018480492813	47.1457905544148	59.3018480492813	47.1457905544148	T2
242	INF	naive	male	48	2235	1.5	1925	FALSE	FALSE	FALSE	FALSE	FALSE	63.2443531827515	63.2443531827515	63.2443531827515	63.2443531827515	63.2443531827515
243	INF	naive	female	47	2326	3	1918	FALSE	FALSE	FALSE	FALSE	FALSE	63.0143737166324	63.0143737166324	63.0143737166324	63.0143737166324	63.0143737166324
244	INF	naive	female	57	3082	3.5	1783	TRUE	TRUE	FALSE	FALSE	TRUE	45.0759753593429	34.6283367556468	58.5790554414784	58.5790554414784	34.6283367556468	dEDSS
245	INF	naive	male	21	473	3.5	614	FALSE	FALSE	FALSE	FALSE	FALSE	20.1724845995893	20.1724845995893	20.1724845995893	20.1724845995893	20.1724845995893
246	INF	naive	male	30	27	3	1505	TRUE	FALSE	FALSE	TRUE	TRUE	33.8398357289528	49.4455852156057	49.4455852156057	47.0143737166324	33.8398357289528	Rlp
247	GA	naive	female	27	2259	2	762	TRUE	FALSE	TRUE	TRUE	TRUE	17.2813141683778	25.0349075975359	23.523613963039	23.523613963039	17.2813141683778	Rlp
248	INF	naive	male	21	382	2	1085	FALSE	FALSE	FALSE	FALSE	FALSE	35.64681724846	35.64681724846	35.64681724846	35.64681724846	35.64681724846
249	INF	naive	female	44	91	3.5	1829	FALSE	FALSE	TRUE	FALSE	TRUE	60.0903490759754	60.0903490759754	34.5954825462012	60.0903490759754	34.5954825462012	T2
250	INF	naive	female	39	96	2	2936	FALSE	FALSE	FALSE	FALSE	FALSE	96.4599589322382	96.4599589322382	96.4599589322382	96.4599589322382	96.4599589322382
251	GA	naive	male	32	3917	2	2914	FALSE	FALSE	TRUE	TRUE	TRUE	95.7371663244353	95.7371663244353	70.6036960985626	82.6611909650924	70.6036960985626	T2
252	INF	naive	female	47	918	2	1818	FALSE	FALSE	TRUE	TRUE	TRUE	59.7289527720739	59.7289527720739	46.5872689938398	46.5872689938398	46.5872689938398	T2+Gd
253	GA	naive	male	42	2671	2	1802	FALSE	FALSE	FALSE	FALSE	FALSE	59.2032854209446	59.2032854209446	59.2032854209446	59.2032854209446	59.2032854209446
254	INF	naive	male	32	723	2.5	2231	TRUE	FALSE	TRUE	FALSE	TRUE	59.170431211499	73.2977412731006	47.8685831622177	73.2977412731006	47.8685831622177	T2
255	INF	naive	female	30	8	2	2190	FALSE	FALSE	FALSE	FALSE	FALSE	71.9507186858316	71.9507186858316	71.9507186858316	71.9507186858316	71.9507186858316
256	INF	naive	female	26	3034	1	824	FALSE	FALSE	FALSE	FALSE	FALSE	27.0718685831622	27.0718685831622	27.0718685831622	27.0718685831622	27.0718685831622
257	INF	naive	female	47	1369	2	3274	FALSE	FALSE	TRUE	TRUE	TRUE	107.564681724846	107.564681724846	94.4229979466119	94.4229979466119	94.4229979466119	T2+Gd
258	INF	1st in prog.	male	28	1917	3	215	FALSE	FALSE	FALSE	FALSE	FALSE	7.06365503080082	7.06365503080082	7.06365503080082	7.06365503080082	7.06365503080082
259	INF	naive	female	44	145	1.5	3005	FALSE	FALSE	FALSE	FALSE	FALSE	98.7268993839836	98.7268993839836	98.7268993839836	98.7268993839836	98.7268993839836
260	INF	naive	female	43	38	2	3274	FALSE	FALSE	FALSE	FALSE	FALSE	107.564681724846	107.564681724846	107.564681724846	107.564681724846	107.564681724846
261	INF	naive	male	52	2187	3	1091	FALSE	FALSE	TRUE	TRUE	TRUE	35.8439425051335	35.8439425051335	11.6960985626283	34.9568788501027	11.6960985626283	T2
262	GA	naive	female	25	234	1	1436	TRUE	FALSE	TRUE	TRUE	TRUE	15.3429158110883	47.1786447638604	23.3264887063655	23.3264887063655	15.3429158110883	Rlp
263	GA	naive	male	35	368	3	1197	FALSE	TRUE	FALSE	FALSE	TRUE	39.3264887063655	39.3264887063655	39.3264887063655	39.3264887063655	39.3264887063655	dEDSS
264	INF	naive	female	44	1849	2.5	1788	FALSE	FALSE	TRUE	TRUE	TRUE	58.7433264887064	58.7433264887064	47.1129363449692	47.1129363449692	47.1129363449692	T2+Gd
265	INF	naive	female	35	2410	3	1825	TRUE	FALSE	FALSE	FALSE	TRUE	53.4537987679671	59.958932238193	59.958932238193	59.958932238193	53.4537987679671	Rlp
266	INF	naive	male	38	4176	3.5	1471	FALSE	FALSE	TRUE	FALSE	TRUE	48.3285420944559	48.3285420944559	35.8439425051335	48.3285420944559	35.8439425051335	T2
267	INF	naive	female	35	369	3	1841	TRUE	FALSE	FALSE	FALSE	TRUE	30.5872689938398	60.4845995893224	60.4845995893224	60.4845995893224	30.5872689938398	Rlp
268	INF	naive	female	26	56	2.5	1818	FALSE	FALSE	TRUE	FALSE	TRUE	59.7289527720739	59.7289527720739	35.2854209445585	59.7289527720739	35.2854209445585	T2
269	INF	naive	female	30	24	1.5	917	TRUE	TRUE	TRUE	FALSE	TRUE	29.9958932238193	30.5544147843943	11.8275154004107	30.1273100616016	11.8275154004107	T2
270	INF	naive	female	17	31	1.5	3158	FALSE	FALSE	TRUE	FALSE	TRUE	103.753593429158	103.753593429158	102.800821355236	103.753593429158	102.800821355236	T2
271	INF	naive	female	20	26	2.5	218	TRUE	FALSE	FALSE	FALSE	TRUE	4.50102669404517	7.16221765913758	7.16221765913758	7.16221765913758	4.50102669404517	Rlp
272	INF	1st in prog.	female	21	534	3	417	FALSE	FALSE	FALSE	TRUE	TRUE	13.700205338809	13.700205338809	13.700205338809	11.4332648870637	11.4332648870637	Gd
273	INF	naive	female	58	855	3	951	TRUE	TRUE	FALSE	FALSE	TRUE	31.0800821355236	31.5071868583162	31.2443531827515	31.2443531827515	31.0800821355236	Rlp
274	FTY	naive	female	62	2080	4.5	0	FALSE	FALSE	FALSE	FALSE	FALSE	0	0	0	0	0
275	GA	naive	male	27	10	3.5	1120	TRUE	FALSE	TRUE	FALSE	TRUE	36.6324435318275	36.7967145790554	11.564681724846	36.7967145790554	11.564681724846	T2
276	GA	naive	female	41	281	2	1098	FALSE	FALSE	TRUE	TRUE	TRUE	36.0739219712526	36.0739219712526	11.564681724846	23.6878850102669	11.564681724846	T2
277	GA	naive	female	38	1559	0.5	1131	FALSE	FALSE	FALSE	FALSE	FALSE	37.1581108829569	37.1581108829569	37.1581108829569	37.1581108829569	37.1581108829569
278	GA	naive	male	38	5923	4	148	TRUE	FALSE	TRUE	FALSE	TRUE	3.35112936344969	4.86242299794661	4.86242299794661	4.86242299794661	3.35112936344969	Rlp
279	INF	naive	female	33	3003	3.5	1108	TRUE	FALSE	TRUE	TRUE	TRUE	19.5154004106776	36.4024640657084	23.0965092402464	11.1375770020534	11.1375770020534	Gd
280	INF	naive	female	44	7185	3	1812	TRUE	FALSE	TRUE	FALSE	TRUE	34.2340862422998	59.5318275154004	34.299794661191	59.5318275154004	34.2340862422998	Rlp
281	INF	naive	male	26	55	2.5	1456	FALSE	FALSE	TRUE	FALSE	TRUE	47.8357289527721	47.8357289527721	47.1457905544148	47.8357289527721	47.1457905544148	T2
282	GA	naive	female	49	1083	2	1773	FALSE	FALSE	TRUE	FALSE	TRUE	58.2505133470226	58.2505133470226	33.1170431211499	58.2505133470226	33.1170431211499	T2
283	INF	naive	female	32	4439	2.5	1462	FALSE	FALSE	FALSE	FALSE	FALSE	48.0328542094456	48.0328542094456	48.0328542094456	48.0328542094456	48.0328542094456
284	INF	naive	female	45	107	2.5	2205	FALSE	FALSE	FALSE	FALSE	FALSE	72.4435318275154	72.4435318275154	72.4435318275154	72.4435318275154	72.4435318275154
285	INF	naive	male	47	254	3.5	2519	FALSE	FALSE	FALSE	FALSE	FALSE	82.7597535934292	82.7597535934292	82.7597535934292	82.7597535934292	82.7597535934292
286	INF	naive	male	42	139	2	2219	FALSE	FALSE	TRUE	FALSE	TRUE	72.9034907597536	72.9034907597536	72.1149897330595	72.9034907597536	72.1149897330595	T2
287	GA	naive	male	29	1303	2	1413	FALSE	FALSE	FALSE	FALSE	FALSE	46.4229979466119	46.4229979466119	46.4229979466119	46.4229979466119	46.4229979466119
288	INF	naive	female	56	493	2.5	2205	TRUE	FALSE	TRUE	FALSE	TRUE	46.0616016427105	72.4435318275154	47.1129363449692	72.4435318275154	46.0616016427105	Rlp
289	GA	naive	female	34	75	3	2963	TRUE	FALSE	TRUE	TRUE	TRUE	79.2443531827515	97.347022587269	71.0636550308008	71.0636550308008	71.0636550308008	T2+Gd
290	INF	naive	male	48	2672	2	2185	FALSE	FALSE	FALSE	FALSE	FALSE	71.7864476386037	71.7864476386037	71.7864476386037	71.7864476386037	71.7864476386037
291	INF	naive	male	50	128	1.5	0	FALSE	FALSE	FALSE	FALSE	FALSE	0	0	0	0	0
292	INF	naive	female	39	169	2.5	2172	FALSE	FALSE	TRUE	TRUE	TRUE	71.3593429158111	71.3593429158111	47.605749486653	47.605749486653	47.605749486653	T2+Gd
293	INF	naive	male	39	1499	1	1812	TRUE	FALSE	TRUE	FALSE	TRUE	35.6139630390144	59.5318275154004	46.1601642710472	59.5318275154004	35.6139630390144	Rlp
294	INF	naive	female	29	1924	2	2205	TRUE	FALSE	TRUE	TRUE	TRUE	69.6509240246407	72.4435318275154	71.7864476386037	71.7864476386037	69.6509240246407	Rlp
295	INF	naive	male	50	720	2.5	2173	TRUE	FALSE	FALSE	FALSE	TRUE	48.4928131416838	71.3921971252567	71.3921971252567	71.3921971252567	48.4928131416838	Rlp
296	INF	naive	female	51	413	2	1805	FALSE	FALSE	FALSE	FALSE	FALSE	59.3018480492813	59.3018480492813	59.3018480492813	59.3018480492813	59.3018480492813
297	INF	naive	female	60	2415	3	1107	FALSE	FALSE	TRUE	FALSE	TRUE	36.3696098562628	36.3696098562628	11.8932238193018	36.3696098562628	11.8932238193018	T2
298	INF	naive	female	46	146	1	1457	FALSE	FALSE	TRUE	TRUE	TRUE	47.8685831622177	47.8685831622177	23.5564681724846	23.5564681724846	23.5564681724846	T2+Gd
299	INF	naive	female	55	317	3.5	1111	TRUE	FALSE	TRUE	FALSE	TRUE	36.0739219712526	36.5010266940452	11.7289527720739	36.5010266940452	11.7289527720739	T2
300	FTY	naive	female	33	1444	2.5	0	FALSE	FALSE	FALSE	FALSE	FALSE	0	0	0	0	0
301	INF	naive	male	52	412	3.5	2172	FALSE	FALSE	TRUE	TRUE	TRUE	71.3593429158111	71.3593429158111	59.3675564681725	47.211498973306	47.211498973306	Gd
302	INF	naive	female	35	187	1	2214	FALSE	FALSE	FALSE	FALSE	FALSE	72.7392197125257	72.7392197125257	72.7392197125257	72.7392197125257	72.7392197125257
303	INF	naive	female	29	2203	2.5	2901	FALSE	FALSE	TRUE	FALSE	TRUE	95.3100616016427	95.3100616016427	71.129363449692	95.3100616016427	71.129363449692	T2
304	INF	naive	male	32	1539	1.5	2198	FALSE	FALSE	FALSE	FALSE	FALSE	72.2135523613963	72.2135523613963	72.2135523613963	72.2135523613963	72.2135523613963
305	NAT	naive	male	41	2125	3	1456	FALSE	FALSE	FALSE	FALSE	FALSE	47.8357289527721	47.8357289527721	47.8357289527721	47.8357289527721	47.8357289527721
306	INF	naive	female	52	2561	2	858	TRUE	FALSE	FALSE	FALSE	TRUE	22.0780287474333	28.1889117043121	28.1889117043121	28.1889117043121	22.0780287474333	Rlp
307	INF	naive	female	46	3205	2	1840	FALSE	FALSE	FALSE	FALSE	FALSE	60.4517453798768	60.4517453798768	60.4517453798768	60.4517453798768	60.4517453798768
308	INF	naive	female	57	4305	2	1458	FALSE	FALSE	TRUE	FALSE	TRUE	47.9014373716632	47.9014373716632	23.7207392197125	47.9014373716632	23.7207392197125	T2
309	INF	naive	female	36	146	1.5	2192	FALSE	FALSE	TRUE	FALSE	TRUE	72.0164271047228	72.0164271047228	48.2628336755647	72.0164271047228	48.2628336755647	T2
310	INF	naive	male	34	2409	2	2185	FALSE	FALSE	FALSE	FALSE	FALSE	71.7864476386037	71.7864476386037	71.7864476386037	71.7864476386037	71.7864476386037
311	INF	naive	male	52	86	3	3056	FALSE	FALSE	TRUE	FALSE	TRUE	100.402464065708	100.402464065708	74.2833675564682	100.402464065708	74.2833675564682	T2
312	INF	naive	female	30	2812	1.5	2541	FALSE	FALSE	TRUE	TRUE	TRUE	83.482546201232	83.482546201232	83.2525667351129	83.2525667351129	83.2525667351129	T2+Gd
313	INF	naive	female	48	2083	3	1962	FALSE	FALSE	FALSE	FALSE	FALSE	64.4599589322382	64.4599589322382	64.4599589322382	64.4599589322382	64.4599589322382
314	INF	naive	female	33	180	2.5	2615	FALSE	FALSE	FALSE	FALSE	FALSE	85.9137577002053	85.9137577002053	85.9137577002053	85.9137577002053	85.9137577002053
315	GA	naive	female	45	47	3	1368	FALSE	FALSE	FALSE	FALSE	FALSE	44.9445585215606	44.9445585215606	44.9445585215606	44.9445585215606	44.9445585215606
316	GA	GLA	female	49	1417	3	411	FALSE	FALSE	FALSE	FALSE	FALSE	13.5030800821355	13.5030800821355	13.5030800821355	13.5030800821355	13.5030800821355
317	FTY	naive	female	31	3400	2.5	1107	FALSE	TRUE	FALSE	FALSE	TRUE	36.3696098562628	11.8275154004107	36.3696098562628	36.3696098562628	11.8275154004107	dEDSS
318	INF	naive	female	47	4984	3.5	1106	FALSE	FALSE	FALSE	FALSE	FALSE	36.3367556468172	36.3367556468172	36.3367556468172	36.3367556468172	36.3367556468172
319	INF	naive	female	53	45	2.5	2154	FALSE	FALSE	FALSE	FALSE	FALSE	70.7679671457905	70.7679671457905	70.7679671457905	70.7679671457905	70.7679671457905
320	FTY	naive	male	34	3527	5.5	727	FALSE	FALSE	FALSE	FALSE	FALSE	23.8850102669405	23.8850102669405	23.8850102669405	23.8850102669405	23.8850102669405
321	INF	naive	female	31	124	1.5	729	FALSE	FALSE	FALSE	FALSE	FALSE	23.9507186858316	23.9507186858316	23.9507186858316	23.9507186858316	23.9507186858316
322	INF	naive	female	32	1969	2	1092	FALSE	FALSE	TRUE	TRUE	TRUE	35.8767967145791	35.8767967145791	23.6550308008214	23.6550308008214	23.6550308008214	T2+Gd
323	INF	naive	female	37	4826	4	1077	FALSE	FALSE	FALSE	FALSE	FALSE	35.3839835728953	35.3839835728953	35.3839835728953	35.3839835728953	35.3839835728953
324	INF	naive	female	19	1190	1	1090	FALSE	FALSE	TRUE	FALSE	TRUE	35.8110882956879	35.8110882956879	34.7926078028747	35.8110882956879	34.7926078028747	T2
325	INF	naive	female	32	2656	1.5	1088	FALSE	FALSE	FALSE	FALSE	FALSE	35.7453798767967	35.7453798767967	35.7453798767967	35.7453798767967	35.7453798767967
326	INF	naive	male	34	118	1	2198	FALSE	TRUE	FALSE	FALSE	TRUE	72.2135523613963	60.35318275154	72.2135523613963	72.2135523613963	60.35318275154	dEDSS
327	INF	naive	male	28	104	1.5	1108	FALSE	TRUE	TRUE	FALSE	TRUE	36.4024640657084	11.958932238193	11.2689938398357	36.4024640657084	11.2689938398357	T2
328	INF	naive	male	18	132	1	1452	FALSE	FALSE	TRUE	FALSE	TRUE	47.7043121149897	47.7043121149897	23.8193018480493	47.7043121149897	23.8193018480493	T2
329	INF	naive	male	55	66	2	2207	FALSE	FALSE	TRUE	FALSE	TRUE	72.5092402464066	72.5092402464066	59.4661190965092	72.5092402464066	59.4661190965092	T2
330	INF	naive	female	50	1665	3.5	1523	FALSE	FALSE	FALSE	FALSE	FALSE	50.0369609856263	50.0369609856263	50.0369609856263	50.0369609856263	50.0369609856263
331	INF	naive	male	27	1821	1	1839	FALSE	FALSE	TRUE	TRUE	TRUE	60.4188911704312	60.4188911704312	47.3429158110883	59.958932238193	47.3429158110883	T2
332	INF	naive	female	45	2045	2.5	354	TRUE	FALSE	TRUE	TRUE	TRUE	9.79055441478439	11.6303901437372	11.4332648870637	11.4332648870637	9.79055441478439	Rlp
333	NAT	naive	female	46	2436	2.5	716	FALSE	FALSE	FALSE	FALSE	FALSE	23.523613963039	23.523613963039	23.523613963039	23.523613963039	23.523613963039
334	INF	naive	female	21	1056	1.5	1107	FALSE	FALSE	TRUE	TRUE	TRUE	36.3696098562628	36.3696098562628	11.3347022587269	11.3347022587269	11.3347022587269	T2+Gd
335	GA	naive	male	33	1473	1	1095	TRUE	FALSE	FALSE	FALSE	TRUE	19.5482546201232	35.9753593429158	35.9753593429158	35.9753593429158	19.5482546201232	Rlp
336	INF	naive	female	25	2393	1.5	268	TRUE	FALSE	TRUE	TRUE	TRUE	8.70636550308008	8.80492813141684	9.23203285420944	9.23203285420944	8.70636550308008	Rlp
337	GA	INF	female	26	2672	1.5	274	FALSE	FALSE	FALSE	FALSE	FALSE	9.00205338809035	9.00205338809035	9.00205338809035	9.00205338809035	9.00205338809035
338	INF	naive	female	25	18	2	748	TRUE	FALSE	TRUE	TRUE	TRUE	24.0492813141684	24.5749486652977	11.2032854209446	23.8521560574949	11.2032854209446	T2
339	GA	INF	female	27	784	2	175	FALSE	FALSE	FALSE	FALSE	FALSE	5.74948665297741	5.74948665297741	5.74948665297741	5.74948665297741	5.74948665297741
340	GA	naive	female	44	3364	4	1816	FALSE	FALSE	FALSE	FALSE	FALSE	59.6632443531828	59.6632443531828	59.6632443531828	59.6632443531828	59.6632443531828
341	GA	naive	female	37	394	2	1263	FALSE	FALSE	FALSE	FALSE	FALSE	41.4948665297741	41.4948665297741	41.4948665297741	41.4948665297741	41.4948665297741
342	GA	naive	female	50	514	3	1487	FALSE	FALSE	FALSE	FALSE	FALSE	48.8542094455852	48.8542094455852	48.8542094455852	48.8542094455852	48.8542094455852
343	GA	naive	male	45	624	1.5	1461	FALSE	TRUE	FALSE	FALSE	TRUE	48	23.5893223819302	48	48	23.5893223819302	dEDSS
344	GA	naive	male	24	1558	3	1095	TRUE	FALSE	TRUE	TRUE	TRUE	26.8090349075975	35.9753593429158	23.0965092402464	23.0965092402464	23.0965092402464	T2+Gd
345	GA	naive	male	42	2519	3.5	2194	FALSE	FALSE	TRUE	TRUE	TRUE	72.082135523614	72.082135523614	59.9917864476386	59.9917864476386	59.9917864476386	T2+Gd
346	GA	naive	female	40	393	2	1457	FALSE	FALSE	TRUE	FALSE	TRUE	47.8685831622177	47.8685831622177	35.4168377823409	47.8685831622177	35.4168377823409	T2
347	GA	naive	female	31	2468	2	1096	FALSE	FALSE	TRUE	FALSE	TRUE	36.0082135523614	36.0082135523614	36.0082135523614	36.0082135523614	36.0082135523614	T2
348	GA	naive	male	32	0	2	927	TRUE	TRUE	TRUE	FALSE	TRUE	24.9363449691992	29.9301848049281	11.5975359342916	30.4558521560575	11.5975359342916	T2
349	FTY	naive	male	35	978	3	127	FALSE	FALSE	FALSE	FALSE	FALSE	4.17248459958932	4.17248459958932	4.17248459958932	4.17248459958932	4.17248459958932
350	GA	naive	male	33	750	4.5	415	TRUE	FALSE	TRUE	TRUE	TRUE	2.03696098562628	13.6344969199179	13.6016427104723	13.6016427104723	2.03696098562628	Rlp
351	FTY	naive	male	34	1165	4.5	364	FALSE	TRUE	FALSE	FALSE	TRUE	11.958932238193	11.958932238193	11.958932238193	11.958932238193	11.958932238193	dEDSS
352	GA	naive	female	31	117	2	1287	TRUE	FALSE	TRUE	FALSE	TRUE	41.3305954825462	42.2833675564682	41.429158110883	42.2833675564682	41.3305954825462	Rlp
353	NAT	naive	female	35	1407	1.5	551	FALSE	FALSE	FALSE	FALSE	FALSE	18.1026694045175	18.1026694045175	18.1026694045175	18.1026694045175	18.1026694045175
354	FTY	1st in prog.	female	35	1408	1.5	0	FALSE	FALSE	FALSE	FALSE	FALSE	0	0	0	0	0
355	INF	naive	female	35	140	2	1772	TRUE	TRUE	FALSE	FALSE	TRUE	28.7802874743326	58.2833675564682	58.217659137577	58.217659137577	28.7802874743326	Rlp
356	GA	naive	female	43	344	1.5	1435	FALSE	FALSE	FALSE	FALSE	FALSE	47.1457905544148	47.1457905544148	47.1457905544148	47.1457905544148	47.1457905544148
357	INF	naive	female	27	6	2	731	FALSE	FALSE	FALSE	FALSE	FALSE	24.0164271047228	24.0164271047228	24.0164271047228	24.0164271047228	24.0164271047228
358	INF	naive	female	37	40	1.5	751	TRUE	FALSE	FALSE	FALSE	TRUE	5.94661190965092	24.6735112936345	24.6735112936345	24.6735112936345	5.94661190965092	Rlp
359	INF	naive	female	36	50	1.5	740	FALSE	FALSE	TRUE	TRUE	TRUE	24.3121149897331	24.3121149897331	11.9260780287474	23.7207392197125	11.9260780287474	T2
360	INF	naive	female	50	9504	3.5	764	FALSE	FALSE	FALSE	FALSE	FALSE	25.1006160164271	25.1006160164271	25.1006160164271	25.1006160164271	25.1006160164271
361	INF	naive	female	59	272	3	734	FALSE	FALSE	FALSE	FALSE	FALSE	24.1149897330595	24.1149897330595	24.1149897330595	24.1149897330595	24.1149897330595
362	INF	naive	female	24	242	1.5	2201	FALSE	FALSE	TRUE	TRUE	TRUE	72.3121149897331	72.3121149897331	50.0041067761807	50.0041067761807	50.0041067761807	T2+Gd
363	INF	naive	male	17	9	2	0	FALSE	FALSE	FALSE	FALSE	FALSE	0	0	0	0	0
364	GA	naive	female	49	166	4	1077	FALSE	FALSE	FALSE	TRUE	TRUE	35.3839835728953	35.3839835728953	35.3839835728953	34.9897330595483	34.9897330595483	Gd
365	INF	GLA	female	52	1244	4	511	FALSE	FALSE	FALSE	FALSE	FALSE	16.788501026694	16.788501026694	16.788501026694	16.788501026694	16.788501026694
366	GA	INF	female	54	1756	4.5	217	FALSE	FALSE	TRUE	TRUE	TRUE	7.12936344969199	7.12936344969199	6.24229979466119	6.24229979466119	6.24229979466119	T2+Gd
367	GA	naive	female	34	144	1	2552	FALSE	FALSE	FALSE	FALSE	FALSE	83.8439425051335	83.8439425051335	83.8439425051335	83.8439425051335	83.8439425051335
368	INF	naive	female	38	3200	1	1827	FALSE	FALSE	FALSE	FALSE	FALSE	60.0246406570842	60.0246406570842	60.0246406570842	60.0246406570842	60.0246406570842
369	INF	naive	female	36	66	1	1264	FALSE	FALSE	FALSE	FALSE	FALSE	41.5277207392197	41.5277207392197	41.5277207392197	41.5277207392197	41.5277207392197
370	GA	INF	female	39	1331	1	552	FALSE	FALSE	FALSE	FALSE	FALSE	18.135523613963	18.135523613963	18.135523613963	18.135523613963	18.135523613963
371	INF	naive	male	54	80	0	1825	FALSE	FALSE	TRUE	TRUE	TRUE	59.958932238193	59.958932238193	35.088295687885	35.088295687885	35.088295687885	T2+Gd
372	INF	naive	male	25	2169	1.5	1827	FALSE	FALSE	FALSE	FALSE	FALSE	60.0246406570842	60.0246406570842	60.0246406570842	60.0246406570842	60.0246406570842
373	INF	naive	female	18	140	2	359	FALSE	FALSE	TRUE	TRUE	TRUE	11.7946611909651	11.7946611909651	11.564681724846	11.564681724846	11.564681724846	T2+Gd
374	GA	GLA	female	19	506	1.5	116	TRUE	TRUE	TRUE	TRUE	TRUE	2.69404517453799	3.81108829568789	2.69404517453799	2.69404517453799	2.69404517453799	Rlp+T2+Gd
375	FTY	naive	female	19	623	1.5	477	FALSE	FALSE	FALSE	TRUE	TRUE	15.6714579055441	15.6714579055441	15.6714579055441	11.4989733059548	11.4989733059548	Gd
376	NAT	FTY	female	21	1127	1.5	236	FALSE	FALSE	FALSE	FALSE	FALSE	7.75359342915811	7.75359342915811	7.75359342915811	7.75359342915811	7.75359342915811
377	INF	naive	male	64	18	3	739	FALSE	FALSE	FALSE	FALSE	FALSE	24.2792607802875	24.2792607802875	24.2792607802875	24.2792607802875	24.2792607802875
378	INF	naive	female	59	3787	3	729	FALSE	FALSE	FALSE	TRUE	TRUE	23.9507186858316	23.9507186858316	23.9507186858316	22.9650924024641	22.9650924024641	Gd
379	GA	INF	female	61	4517	3	366	TRUE	FALSE	FALSE	TRUE	TRUE	0.854209445585216	12.0246406570842	12.0246406570842	11.006160164271	0.854209445585216	Rlp
380	INF	naive	male	48	60	2	1456	FALSE	FALSE	FALSE	TRUE	TRUE	47.8357289527721	47.8357289527721	47.8357289527721	46.9158110882957	46.9158110882957	Gd
381	INF	naive	female	59	7572	2	735	FALSE	FALSE	FALSE	FALSE	FALSE	24.1478439425051	24.1478439425051	24.1478439425051	24.1478439425051	24.1478439425051
382	INF	naive	female	43	83	3	0	FALSE	FALSE	FALSE	FALSE	FALSE	0	0	0	0	0
383	INF	naive	male	29	68	1.5	1597	FALSE	FALSE	FALSE	FALSE	FALSE	52.4681724845996	52.4681724845996	52.4681724845996	52.4681724845996	52.4681724845996
384	GA	INF	male	34	1669	1	0	FALSE	FALSE	FALSE	FALSE	FALSE	0	0	0	0	0
385	INF	naive	female	46	520	1.5	1706	TRUE	TRUE	FALSE	FALSE	TRUE	49.4784394250513	49.6098562628337	56.0492813141684	56.0492813141684	49.4784394250513	Rlp
386	INF	naive	female	21	4053	1	2200	TRUE	FALSE	TRUE	FALSE	TRUE	72.3778234086242	72.2792607802875	70.1108829568789	72.2792607802875	70.1108829568789	T2
387	INF	naive	female	28	68	2	2548	FALSE	FALSE	FALSE	FALSE	FALSE	83.7125256673511	83.7125256673511	83.7125256673511	83.7125256673511	83.7125256673511
388	NAT	naive	male	27	1586	4	1319	TRUE	TRUE	FALSE	FALSE	TRUE	40.476386036961	40.7063655030801	43.3347022587269	43.3347022587269	40.476386036961	Rlp
389	NAT	naive	female	32	1960	4	53	FALSE	FALSE	FALSE	FALSE	FALSE	1.74127310061602	1.74127310061602	1.74127310061602	1.74127310061602	1.74127310061602
390	FTY	naive	female	23	577	1	1102	TRUE	FALSE	TRUE	TRUE	TRUE	3.97535934291581	36.2053388090349	12.0574948665298	36.1067761806982	3.97535934291581	Rlp
391	FTY	naive	female	33	3067	4	673	TRUE	TRUE	FALSE	FALSE	TRUE	21.9794661190965	24.6078028747433	22.1108829568789	22.1108829568789	21.9794661190965	Rlp
392	NAT	FTY	female	35	3816	5	706	TRUE	TRUE	FALSE	FALSE	TRUE	3.94250513347023	3.94250513347023	23.1950718685832	23.1950718685832	3.94250513347023	Rlp+dEDSS
393	FTY	naive	male	19	743	3.5	1478	FALSE	FALSE	TRUE	FALSE	TRUE	48.5585215605749	48.5585215605749	48.1314168377823	48.5585215605749	48.1314168377823	T2
394	NAT	1st in prog.	male	30	2192	3.5	559	TRUE	FALSE	FALSE	FALSE	TRUE	9.16632443531828	18.3655030800821	18.3655030800821	18.3655030800821	9.16632443531828	Rlp
395	FTY	naive	male	19	1943	4	1106	TRUE	FALSE	FALSE	FALSE	TRUE	34.5297741273101	36.3367556468172	36.3367556468172	36.3367556468172	34.5297741273101	Rlp
396	FTY	naive	male	33	4557	5.5	1127	FALSE	FALSE	FALSE	FALSE	FALSE	37.0266940451745	37.0266940451745	37.0266940451745	37.0266940451745	37.0266940451745
397	INF	naive	female	48	7974	3.5	727	FALSE	FALSE	FALSE	FALSE	FALSE	23.8850102669405	23.8850102669405	23.8850102669405	23.8850102669405	23.8850102669405
398	INF	naive	female	53	787	3	3025	FALSE	FALSE	TRUE	FALSE	TRUE	99.3839835728953	99.3839835728953	99.2197125256673	99.3839835728953	99.2197125256673	T2
399	GA	naive	female	24	1191	1	2195	FALSE	FALSE	FALSE	FALSE	FALSE	72.1149897330595	72.1149897330595	72.1149897330595	72.1149897330595	72.1149897330595
400	GA	naive	female	47	2128	2	2927	TRUE	FALSE	TRUE	TRUE	TRUE	94.0616016427105	96.1642710472279	84.435318275154	72.6735112936345	72.6735112936345	Gd
401	GA	naive	female	35	1787	2	2203	TRUE	FALSE	FALSE	FALSE	TRUE	67.1211498973306	72.3778234086242	72.3778234086242	72.3778234086242	67.1211498973306	Rlp
402	GA	naive	male	21	581	1	1821	FALSE	FALSE	TRUE	FALSE	TRUE	59.8275154004107	59.8275154004107	58.9733059548255	59.8275154004107	58.9733059548255	T2
403	INF	GLA	male	26	2403	1	730	FALSE	FALSE	TRUE	FALSE	TRUE	23.9835728952772	23.9835728952772	11.8932238193018	23.9835728952772	11.8932238193018	T2
404	GA	naive	male	20	21	1	1464	TRUE	TRUE	TRUE	TRUE	TRUE	36.5995893223819	48.0985626283368	47.0800821355236	47.3429158110883	36.5995893223819	Rlp
405	FTY	naive	male	24	1519	2	740	TRUE	TRUE	TRUE	TRUE	TRUE	19.2854209445585	24.3121149897331	11.2689938398357	11.2689938398357	11.2689938398357	T2+Gd
406	GA	naive	female	59	796	3	2568	FALSE	FALSE	FALSE	FALSE	FALSE	84.3696098562628	84.3696098562628	84.3696098562628	84.3696098562628	84.3696098562628
407	INF	naive	female	39	568	2	2568	FALSE	FALSE	FALSE	FALSE	FALSE	84.3696098562628	84.3696098562628	84.3696098562628	84.3696098562628	84.3696098562628
408	GA	naive	female	18	78	1.5	0	FALSE	FALSE	FALSE	FALSE	FALSE	0	0	0	0	0
409	FTY	naive	female	34	1950	2.5	1078	FALSE	FALSE	TRUE	FALSE	TRUE	35.4168377823409	35.4168377823409	34.299794661191	35.4168377823409	34.299794661191	T2
410	FTY	naive	male	43	1974	3.5	1115	FALSE	FALSE	FALSE	FALSE	FALSE	36.6324435318275	36.6324435318275	36.6324435318275	36.6324435318275	36.6324435318275
411	INF	naive	female	31	54	2	1049	FALSE	FALSE	FALSE	FALSE	FALSE	34.4640657084189	34.4640657084189	34.4640657084189	34.4640657084189	34.4640657084189
412	INF	naive	female	37	237	1	3322	FALSE	FALSE	FALSE	FALSE	FALSE	109.141683778234	109.141683778234	109.141683778234	109.141683778234	109.141683778234
413	INF	naive	female	46	37	1.5	1092	FALSE	FALSE	FALSE	FALSE	FALSE	35.8767967145791	35.8767967145791	35.8767967145791	35.8767967145791	35.8767967145791
414	INF	naive	female	51	5410	3.5	743	FALSE	FALSE	FALSE	FALSE	FALSE	24.4106776180698	24.4106776180698	24.4106776180698	24.4106776180698	24.4106776180698
415	INF	naive	female	49	416	1.5	733	FALSE	TRUE	TRUE	TRUE	TRUE	24.082135523614	24.082135523614	23.0636550308008	23.0636550308008	23.0636550308008	T2+Gd
416	INF	naive	male	31	210	2	864	TRUE	TRUE	TRUE	TRUE	TRUE	22.7022587268994	28.3860369609856	28.1560574948665	28.1560574948665	22.7022587268994	Rlp
417	FTY	naive	male	34	1077	3	738	FALSE	FALSE	FALSE	FALSE	FALSE	24.2464065708419	24.2464065708419	24.2464065708419	24.2464065708419	24.2464065708419
418	INF	naive	male	35	137	1.5	1445	FALSE	FALSE	FALSE	FALSE	FALSE	47.4743326488706	47.4743326488706	47.4743326488706	47.4743326488706	47.4743326488706
419	INF	naive	male	38	36	2	2221	FALSE	FALSE	FALSE	FALSE	FALSE	72.9691991786448	72.9691991786448	72.9691991786448	72.9691991786448	72.9691991786448
420	INF	naive	female	45	3950	2	1118	FALSE	FALSE	FALSE	FALSE	FALSE	36.7310061601643	36.7310061601643	36.7310061601643	36.7310061601643	36.7310061601643
421	INF	naive	female	35	15	1.5	378	FALSE	FALSE	FALSE	FALSE	FALSE	12.4188911704312	12.4188911704312	12.4188911704312	12.4188911704312	12.4188911704312
422	INF	naive	male	39	48	3	447	FALSE	FALSE	FALSE	FALSE	FALSE	14.6858316221766	14.6858316221766	14.6858316221766	14.6858316221766	14.6858316221766
423	INF	naive	male	29	125	2	0	FALSE	FALSE	FALSE	FALSE	FALSE	0	0	0	0	0
424	INF	naive	female	30	1714	2	1103	FALSE	FALSE	FALSE	FALSE	FALSE	36.2381930184805	36.2381930184805	36.2381930184805	36.2381930184805	36.2381930184805
425	INF	naive	female	29	140	2	0	FALSE	FALSE	FALSE	FALSE	FALSE	0	0	0	0	0
426	INF	naive	female	19	55	1	0	FALSE	FALSE	FALSE	FALSE	FALSE	0	0	0	0	0
427	INF	naive	female	36	46	1	0	FALSE	FALSE	FALSE	FALSE	FALSE	0	0	0	0	0
428	INF	naive	female	30	347	1.5	0	FALSE	FALSE	FALSE	FALSE	FALSE	0	0	0	0	0
429	INF	naive	female	61	115	2	0	FALSE	FALSE	FALSE	FALSE	FALSE	0	0	0	0	0
430	INF	naive	male	22	77	0	2547	FALSE	FALSE	FALSE	FALSE	FALSE	83.6796714579055	83.6796714579055	83.6796714579055	83.6796714579055	83.6796714579055
431	INF	naive	female	38	44	1.5	1113	FALSE	FALSE	FALSE	FALSE	FALSE	36.5667351129363	36.5667351129363	36.5667351129363	36.5667351129363	36.5667351129363
432	INF	naive	female	45	9	1	379	TRUE	FALSE	TRUE	TRUE	TRUE	1.97125256673511	12.4517453798768	11.8932238193018	11.8932238193018	1.97125256673511	Rlp
433	GA	INF	female	46	391	1	357	FALSE	FALSE	FALSE	FALSE	FALSE	11.7289527720739	11.7289527720739	11.7289527720739	11.7289527720739	11.7289527720739
434	INF	naive	female	47	1097	3	1837	FALSE	TRUE	FALSE	FALSE	TRUE	60.35318275154	36.5667351129363	60.35318275154	60.35318275154	36.5667351129363	dEDSS
435	INF	naive	female	22	1434	3.5	1763	TRUE	FALSE	FALSE	FALSE	TRUE	55.0965092402464	57.9219712525667	57.9219712525667	57.9219712525667	55.0965092402464	Rlp
436	INF	naive	male	47	4149	3	1989	FALSE	FALSE	FALSE	FALSE	FALSE	65.347022587269	65.347022587269	65.347022587269	65.347022587269	65.347022587269
437	INF	naive	female	27	53	1	1680	FALSE	FALSE	TRUE	FALSE	TRUE	55.1950718685832	55.1950718685832	34.3655030800821	55.1950718685832	34.3655030800821	T2
438	INF	naive	female	36	1005	1.5	1091	TRUE	FALSE	FALSE	FALSE	TRUE	19.9753593429158	35.8439425051335	35.8439425051335	35.8439425051335	19.9753593429158	Rlp
439	INF	naive	male	25	63	1	1062	FALSE	FALSE	FALSE	FALSE	FALSE	34.8911704312115	34.8911704312115	34.8911704312115	34.8911704312115	34.8911704312115
440	INF	naive	female	38	1131	1.5	1923	TRUE	TRUE	TRUE	FALSE	TRUE	34.8254620123203	51.2197125256674	39.3264887063655	63.1786447638604	34.8254620123203	Rlp
441	INF	naive	female	37	2048	1.5	1973	FALSE	FALSE	TRUE	FALSE	TRUE	64.8213552361396	64.8213552361396	52.9281314168378	64.8213552361396	52.9281314168378	T2
442	GA	naive	female	46	444	3	0	FALSE	FALSE	FALSE	FALSE	FALSE	0	0	0	0	0
443	INF	naive	female	42	453	2	0	FALSE	FALSE	FALSE	FALSE	FALSE	0	0	0	0	0
444	INF	naive	female	31	205	1	722	FALSE	FALSE	FALSE	FALSE	FALSE	23.7207392197125	23.7207392197125	23.7207392197125	23.7207392197125	23.7207392197125
445	INF	naive	female	30	10	1	723	FALSE	FALSE	FALSE	FALSE	FALSE	23.7535934291581	23.7535934291581	23.7535934291581	23.7535934291581	23.7535934291581
446	INF	naive	female	25	27	1.5	1443	FALSE	FALSE	FALSE	FALSE	FALSE	47.4086242299795	47.4086242299795	47.4086242299795	47.4086242299795	47.4086242299795
447	INF	naive	male	31	51	1.5	784	FALSE	FALSE	FALSE	FALSE	FALSE	25.7577002053388	25.7577002053388	25.7577002053388	25.7577002053388	25.7577002053388
448	INF	naive	male	34	384	1.5	1076	FALSE	FALSE	FALSE	FALSE	FALSE	35.3511293634497	35.3511293634497	35.3511293634497	35.3511293634497	35.3511293634497
449	FTY	naive	female	40	3201	2.5	1097	FALSE	FALSE	FALSE	FALSE	FALSE	36.041067761807	36.041067761807	36.041067761807	36.041067761807	36.041067761807
450	GA	naive	male	34	14	2.5	735	FALSE	FALSE	TRUE	TRUE	TRUE	24.1478439425051	24.1478439425051	24.082135523614	24.082135523614	24.082135523614	T2+Gd
451	INF	naive	female	53	37	3.5	2933	FALSE	FALSE	FALSE	FALSE	FALSE	96.3613963039014	96.3613963039014	96.3613963039014	96.3613963039014	96.3613963039014
452	FTY	naive	male	39	3507	4	1450	TRUE	FALSE	FALSE	FALSE	TRUE	42.9075975359343	47.6386036960986	47.6386036960986	47.6386036960986	42.9075975359343	Rlp
453	INF	naive	female	34	2782	2.5	2898	TRUE	FALSE	FALSE	FALSE	TRUE	95.211498973306	95.211498973306	95.211498973306	95.211498973306	95.211498973306	Rlp
454	INF	naive	female	43	2163	2	2933	FALSE	FALSE	FALSE	FALSE	FALSE	96.3613963039014	96.3613963039014	96.3613963039014	96.3613963039014	96.3613963039014
455	GA	naive	female	34	1384	3.5	1084	FALSE	FALSE	FALSE	FALSE	FALSE	35.6139630390144	35.6139630390144	35.6139630390144	35.6139630390144	35.6139630390144
456	INF	naive	female	39	73	1	1467	TRUE	FALSE	TRUE	TRUE	TRUE	35.6139630390144	48.1971252566735	47.3100616016427	47.3100616016427	35.6139630390144	Rlp
457	INF	naive	female	17	24	0	2934	FALSE	FALSE	TRUE	FALSE	TRUE	96.394250513347	96.394250513347	71.8521560574949	96.394250513347	71.8521560574949	T2
458	INF	naive	female	36	3386	4	1458	FALSE	FALSE	TRUE	FALSE	TRUE	47.9014373716632	47.9014373716632	23.523613963039	47.9014373716632	23.523613963039	T2
459	INF	naive	female	36	184	1	2557	FALSE	FALSE	FALSE	FALSE	FALSE	84.0082135523614	84.0082135523614	84.0082135523614	84.0082135523614	84.0082135523614
460	INF	naive	female	36	2520	1.5	1401	FALSE	FALSE	TRUE	TRUE	TRUE	46.0287474332649	46.0287474332649	45.5687885010267	45.5687885010267	45.5687885010267	T2+Gd
461	INF	naive	male	39	23	2	2181	FALSE	FALSE	TRUE	TRUE	TRUE	71.6550308008214	71.6550308008214	70.6694045174538	70.6694045174538	70.6694045174538	T2+Gd
462	GA	INF	male	45	2205	2.5	371	FALSE	TRUE	TRUE	TRUE	TRUE	12.1889117043121	12.1889117043121	11.1375770020534	11.1375770020534	11.1375770020534	T2+Gd
463	INF	naive	female	44	167	1	2539	FALSE	TRUE	FALSE	FALSE	TRUE	83.4168377823409	71.917864476386	83.4168377823409	83.4168377823409	71.917864476386	dEDSS
464	GA	INF	female	51	2721	2	363	FALSE	FALSE	FALSE	FALSE	FALSE	11.9260780287474	11.9260780287474	11.9260780287474	11.9260780287474	11.9260780287474
465	INF	naive	male	37	2625	3.5	2598	FALSE	FALSE	FALSE	FALSE	FALSE	85.3552361396304	85.3552361396304	85.3552361396304	85.3552361396304	85.3552361396304
466	INF	naive	female	22	115	1	2911	FALSE	FALSE	FALSE	FALSE	FALSE	95.6386036960986	95.6386036960986	95.6386036960986	95.6386036960986	95.6386036960986
467	INF	naive	male	31	1784	1.5	2917	FALSE	FALSE	FALSE	FALSE	FALSE	95.8357289527721	95.8357289527721	95.8357289527721	95.8357289527721	95.8357289527721
468	GA	1st in prog.	male	33	1746	1.5	371	FALSE	FALSE	TRUE	TRUE	TRUE	12.1889117043121	12.1889117043121	11.3675564681725	11.3675564681725	11.3675564681725	T2+Gd
469	INF	naive	male	29	1756	1	2183	TRUE	FALSE	FALSE	FALSE	TRUE	69.388090349076	71.7207392197125	71.7207392197125	71.7207392197125	69.388090349076	Rlp
470	GA	INF	male	35	3940	1	726	FALSE	FALSE	FALSE	FALSE	FALSE	23.8521560574949	23.8521560574949	23.8521560574949	23.8521560574949	23.8521560574949
471	INF	naive	male	20	50	1.5	2196	FALSE	FALSE	TRUE	TRUE	TRUE	72.1478439425051	72.1478439425051	71.7207392197125	71.7207392197125	71.7207392197125	T2+Gd
472	GA	INF	male	26	2247	1	728	FALSE	FALSE	TRUE	FALSE	TRUE	23.917864476386	23.917864476386	11.0390143737166	23.917864476386	11.0390143737166	T2
473	INF	naive	male	19	10	1	361	TRUE	FALSE	TRUE	TRUE	TRUE	4.63244353182752	11.8603696098563	11.5318275154004	11.5318275154004	4.63244353182752	Rlp
474	FTY	naive	male	20	380	1	369	FALSE	FALSE	FALSE	FALSE	FALSE	12.1232032854209	12.1232032854209	12.1232032854209	12.1232032854209	12.1232032854209
475	GA	naive	male	42	7	1	1833	FALSE	TRUE	TRUE	FALSE	TRUE	60.2217659137577	36.0739219712526	35.64681724846	60.2217659137577	35.64681724846	T2
476	INF	1st in prog.	male	33	900	1	0	FALSE	FALSE	FALSE	FALSE	FALSE	0	0	0	0	0
477	INF	naive	female	48	68	1.5	1138	FALSE	FALSE	FALSE	TRUE	TRUE	37.388090349076	37.388090349076	37.388090349076	12.1560574948665	12.1560574948665	Gd
478	INF	naive	female	48	232	1.5	1496	FALSE	FALSE	FALSE	FALSE	FALSE	49.1498973305955	49.1498973305955	49.1498973305955	49.1498973305955	49.1498973305955
479	INF	naive	male	24	180	2	141	FALSE	FALSE	FALSE	FALSE	FALSE	4.63244353182752	4.63244353182752	4.63244353182752	4.63244353182752	4.63244353182752
480	GA	INF	male	24	322	2	609	FALSE	FALSE	FALSE	FALSE	FALSE	20.0082135523614	20.0082135523614	20.0082135523614	20.0082135523614	20.0082135523614
481	GA	naive	male	24	1541	1	1845	FALSE	FALSE	TRUE	FALSE	TRUE	60.6160164271047	60.6160164271047	47.5071868583162	60.6160164271047	47.5071868583162	T2
482	INF	naive	male	30	1517	2	2572	TRUE	TRUE	FALSE	FALSE	TRUE	55.2607802874743	61.0102669404517	84.5010266940452	84.5010266940452	55.2607802874743	Rlp
483	GA	naive	female	43	3023	4	1852	TRUE	FALSE	FALSE	FALSE	TRUE	59.0390143737166	60.8459958932238	60.8459958932238	60.8459958932238	59.0390143737166	Rlp
484	INF	naive	male	30	37	2	905	TRUE	FALSE	FALSE	FALSE	TRUE	28.911704312115	29.7330595482546	29.7330595482546	29.7330595482546	28.911704312115	Rlp
485	INF	naive	female	26	11	2	690	FALSE	FALSE	FALSE	FALSE	FALSE	22.6694045174538	22.6694045174538	22.6694045174538	22.6694045174538	22.6694045174538
486	INF	naive	female	40	1106	0	0	FALSE	FALSE	FALSE	FALSE	FALSE	0	0	0	0	0
487	INF	naive	female	22	45	1	0	FALSE	FALSE	FALSE	FALSE	FALSE	0	0	0	0	0
488	GA	naive	female	39	1607	3.5	0	FALSE	FALSE	FALSE	FALSE	FALSE	0	0	0	0	0
489	GA	naive	female	43	4588	1	1018	FALSE	FALSE	TRUE	FALSE	TRUE	33.4455852156057	33.4455852156057	25.1006160164271	33.4455852156057	25.1006160164271	T2
490	INF	naive	male	26	108	2	1742	TRUE	TRUE	TRUE	FALSE	TRUE	54.4065708418891	47.8357289527721	47.8028747433265	57.2320328542094	47.8028747433265	T2
491	INF	1st in prog.	male	26	109	2	0	FALSE	FALSE	FALSE	FALSE	FALSE	0	0	0	0	0
492	FTY	naive	male	31	1873	4.5	363	FALSE	FALSE	FALSE	FALSE	FALSE	11.9260780287474	11.9260780287474	11.9260780287474	11.9260780287474	11.9260780287474
493	INF	naive	male	19	2	3.5	361	FALSE	FALSE	TRUE	FALSE	TRUE	11.8603696098563	11.8603696098563	11.7289527720739	11.8603696098563	11.7289527720739	T2
494	GA	INF	male	20	364	1.5	365	FALSE	FALSE	FALSE	FALSE	FALSE	11.9917864476386	11.9917864476386	11.9917864476386	11.9917864476386	11.9917864476386
495	INF	naive	female	50	715	1	1806	FALSE	TRUE	TRUE	TRUE	TRUE	59.3347022587269	7.5564681724846	7.5564681724846	7.5564681724846	7.5564681724846	dEDSS+T2+Gd
496	INF	naive	female	33	2	1.5	1454	FALSE	FALSE	FALSE	FALSE	FALSE	47.7700205338809	47.7700205338809	47.7700205338809	47.7700205338809	47.7700205338809
497	INF	naive	female	25	1018	2	1472	FALSE	FALSE	TRUE	FALSE	TRUE	48.3613963039014	48.3613963039014	36.0739219712526	48.3613963039014	36.0739219712526	T2
498	INF	naive	female	28	10	2	2921	FALSE	FALSE	TRUE	FALSE	TRUE	95.9671457905544	95.9671457905544	95.7371663244353	95.9671457905544	95.7371663244353	T2
499	INF	naive	male	28	0	3.5	2562	FALSE	FALSE	FALSE	FALSE	FALSE	84.1724845995893	84.1724845995893	84.1724845995893	84.1724845995893	84.1724845995893
500	INF	naive	female	23	13	1.5	2155	TRUE	TRUE	TRUE	FALSE	TRUE	61.7330595482546	62.1273100616016	70.3737166324435	70.8008213552361	61.7330595482546	Rlp
501	NAT	naive	female	29	2168	6	339	TRUE	FALSE	FALSE	FALSE	TRUE	11.1047227926078	11.1375770020534	11.1375770020534	11.1375770020534	11.1047227926078	Rlp
502	INF	naive	female	20	11	2	1871	FALSE	FALSE	TRUE	TRUE	TRUE	61.4702258726899	61.4702258726899	47.5400410677618	59.958932238193	47.5400410677618	T2
503	INF	naive	female	49	2791	3	1849	FALSE	FALSE	FALSE	FALSE	FALSE	60.7474332648871	60.7474332648871	60.7474332648871	60.7474332648871	60.7474332648871
504	INF	naive	female	38	0	1.5	1827	FALSE	FALSE	TRUE	FALSE	TRUE	60.0246406570842	60.0246406570842	36.0082135523614	60.0246406570842	36.0082135523614	T2
505	INF	naive	male	40	921	2.5	1869	FALSE	TRUE	FALSE	FALSE	TRUE	61.4045174537988	48.7227926078029	61.4045174537988	61.4045174537988	48.7227926078029	dEDSS
506	INF	naive	male	35	3369	2	1845	FALSE	FALSE	FALSE	FALSE	FALSE	60.6160164271047	60.6160164271047	60.6160164271047	60.6160164271047	60.6160164271047
507	INF	naive	female	24	0	2.5	3067	FALSE	FALSE	TRUE	FALSE	TRUE	100.76386036961	100.76386036961	88.3121149897331	100.76386036961	88.3121149897331	T2
508	INF	naive	female	32	1	2.5	3004	FALSE	FALSE	FALSE	FALSE	FALSE	98.694045174538	98.694045174538	98.694045174538	98.694045174538	98.694045174538
509	FTY	naive	male	36	4038	6.5	85	FALSE	FALSE	FALSE	FALSE	FALSE	2.79260780287474	2.79260780287474	2.79260780287474	2.79260780287474	2.79260780287474
510	INF	naive	female	30	441	1	1631	FALSE	FALSE	FALSE	FALSE	FALSE	53.5852156057495	53.5852156057495	53.5852156057495	53.5852156057495	53.5852156057495
511	INF	naive	male	25	15	2	958	FALSE	FALSE	FALSE	FALSE	FALSE	31.4743326488706	31.4743326488706	31.4743326488706	31.4743326488706	31.4743326488706
512	INF	naive	male	29	12	1	819	FALSE	FALSE	TRUE	FALSE	TRUE	26.9075975359343	26.9075975359343	11.1375770020534	26.9075975359343	11.1375770020534	T2
513	INF	naive	female	26	14	0	0	FALSE	FALSE	FALSE	FALSE	FALSE	0	0	0	0	0
514	INF	naive	female	35	50	0	98	FALSE	FALSE	FALSE	FALSE	FALSE	3.21971252566735	3.21971252566735	3.21971252566735	3.21971252566735	3.21971252566735
515	GA	INF	female	35	151	0	917	FALSE	FALSE	FALSE	FALSE	FALSE	30.1273100616016	30.1273100616016	30.1273100616016	30.1273100616016	30.1273100616016
516	INF	naive	female	44	104	1	672	FALSE	FALSE	TRUE	FALSE	TRUE	22.0780287474333	22.0780287474333	21.7494866529774	22.0780287474333	21.7494866529774	T2
517	GA	naive	male	33	49	2.5	728	FALSE	FALSE	FALSE	FALSE	FALSE	23.917864476386	23.917864476386	23.917864476386	23.917864476386	23.917864476386
518	INF	naive	male	56	7362	3.5	726	FALSE	FALSE	FALSE	FALSE	FALSE	23.8521560574949	23.8521560574949	23.8521560574949	23.8521560574949	23.8521560574949
519	FTY	naive	female	39	1645	3.5	728	FALSE	FALSE	FALSE	FALSE	FALSE	23.917864476386	23.917864476386	23.917864476386	23.917864476386	23.917864476386
520	INF	naive	male	58	4593	3	709	FALSE	FALSE	FALSE	FALSE	FALSE	23.2936344969199	23.2936344969199	23.2936344969199	23.2936344969199	23.2936344969199
521	GA	naive	male	19	105	1.5	781	FALSE	FALSE	TRUE	TRUE	TRUE	25.6591375770021	25.6591375770021	11.8275154004107	24.6735112936345	11.8275154004107	T2
522	INF	naive	female	38	3286	2	272	TRUE	FALSE	TRUE	FALSE	TRUE	6.70225872689938	8.93634496919918	6.99794661190965	8.93634496919918	6.70225872689938	Rlp
523	FTY	naive	female	39	3558	3.5	730	FALSE	FALSE	FALSE	FALSE	FALSE	23.9835728952772	23.9835728952772	23.9835728952772	23.9835728952772	23.9835728952772
524	INF	naive	female	58	1084	1	714	FALSE	FALSE	FALSE	FALSE	FALSE	23.4579055441478	23.4579055441478	23.4579055441478	23.4579055441478	23.4579055441478
525	INF	naive	female	40	95	2.5	181	FALSE	FALSE	FALSE	FALSE	FALSE	5.94661190965092	5.94661190965092	5.94661190965092	5.94661190965092	5.94661190965092
526	GA	INF	female	40	277	2.5	2004	FALSE	FALSE	TRUE	TRUE	TRUE	65.8398357289528	65.8398357289528	52.9281314168378	41.3963039014374	41.3963039014374	Gd
527	INF	naive	female	34	63	1	1116	TRUE	FALSE	FALSE	FALSE	TRUE	17.8398357289528	36.6652977412731	36.6652977412731	36.6652977412731	17.8398357289528	Rlp
528	INF	naive	female	39	1696	2	1825	FALSE	FALSE	FALSE	FALSE	FALSE	59.958932238193	59.958932238193	59.958932238193	59.958932238193	59.958932238193
529	INF	naive	female	39	86	1	1818	FALSE	FALSE	TRUE	FALSE	TRUE	59.7289527720739	59.7289527720739	59.0718685831622	59.7289527720739	59.0718685831622	T2
530	INF	naive	male	42	143	1	1837	TRUE	TRUE	TRUE	FALSE	TRUE	56.2792607802875	60.35318275154	58.611909650924	60.35318275154	56.2792607802875	Rlp
531	INF	naive	male	31	749	2	1842	FALSE	FALSE	TRUE	FALSE	TRUE	60.517453798768	60.517453798768	47.6386036960986	60.517453798768	47.6386036960986	T2
532	INF	naive	male	40	165	1	1818	TRUE	FALSE	TRUE	FALSE	TRUE	35.4496919917864	59.7289527720739	35.4496919917864	59.7289527720739	35.4496919917864	Rlp+T2
533	INF	naive	female	44	177	1	1080	FALSE	FALSE	FALSE	FALSE	FALSE	35.482546201232	35.482546201232	35.482546201232	35.482546201232	35.482546201232
534	INF	naive	male	33	5694	1	724	FALSE	FALSE	FALSE	FALSE	FALSE	23.7864476386037	23.7864476386037	23.7864476386037	23.7864476386037	23.7864476386037
535	INF	naive	male	44	2479	1	1841	FALSE	FALSE	TRUE	FALSE	TRUE	60.4845995893224	60.4845995893224	47.9014373716632	60.4845995893224	47.9014373716632	T2
536	INF	naive	female	37	229	0	1467	FALSE	TRUE	TRUE	FALSE	TRUE	48.1971252566735	36.5667351129363	47.4414784394251	48.1971252566735	36.5667351129363	dEDSS
537	NAT	naive	female	47	784	3	743	TRUE	TRUE	TRUE	FALSE	TRUE	22.5051334702259	24.4106776180698	22.5051334702259	24.4106776180698	22.5051334702259	Rlp+T2
538	GA	naive	female	37	30	1	732	FALSE	FALSE	FALSE	FALSE	FALSE	24.0492813141684	24.0492813141684	24.0492813141684	24.0492813141684	24.0492813141684
539	INF	INF	female	39	847	1	672	FALSE	FALSE	FALSE	FALSE	FALSE	22.0780287474333	22.0780287474333	22.0780287474333	22.0780287474333	22.0780287474333
540	GA	naive	male	26	43	1	1482	FALSE	FALSE	TRUE	FALSE	TRUE	48.6899383983573	48.6899383983573	47.8357289527721	48.6899383983573	47.8357289527721	T2
541	INF	naive	female	51	43	1	1488	FALSE	TRUE	FALSE	FALSE	TRUE	48.8870636550308	23.8193018480493	48.8870636550308	48.8870636550308	23.8193018480493	dEDSS
542	GA	naive	female	28	734	3.5	1169	TRUE	FALSE	TRUE	TRUE	TRUE	24.8377823408624	38.4065708418891	37.1252566735113	35.2854209445585	24.8377823408624	Rlp
543	INF	naive	female	35	20	1	358	FALSE	FALSE	FALSE	FALSE	FALSE	11.7618069815195	11.7618069815195	11.7618069815195	11.7618069815195	11.7618069815195
544	GA	INF	female	36	381	0	361	FALSE	TRUE	TRUE	TRUE	TRUE	11.8603696098563	11.958932238193	11.7289527720739	11.7289527720739	11.7289527720739	T2+Gd
545	INF	GLA	female	37	745	1	760	TRUE	FALSE	TRUE	TRUE	TRUE	5.09240246406571	24.9691991786448	11.7618069815195	24.1478439425051	5.09240246406571	Rlp
546	INF	naive	female	30	1765	1	1642	TRUE	FALSE	TRUE	TRUE	TRUE	47.3100616016427	53.9466119096509	46.8829568788501	46.8829568788501	46.8829568788501	T2+Gd
547	INF	naive	female	28	3626	3	381	TRUE	FALSE	TRUE	TRUE	TRUE	4.20533880903491	12.517453798768	11.9260780287474	11.9260780287474	4.20533880903491	Rlp
548	FTY	naive	female	29	4028	2	364	FALSE	FALSE	FALSE	FALSE	FALSE	11.958932238193	11.958932238193	11.958932238193	11.958932238193	11.958932238193
549	INF	naive	female	36	11	3	360	TRUE	TRUE	TRUE	FALSE	TRUE	2.16837782340862	11.8275154004107	11.6632443531828	11.8275154004107	2.16837782340862	Rlp
550	FTY	naive	female	37	399	6	360	TRUE	FALSE	FALSE	FALSE	TRUE	5.58521560574949	11.8275154004107	11.8275154004107	11.8275154004107	5.58521560574949	Rlp
551	INF	naive	male	62	3020	1.5	722	FALSE	FALSE	FALSE	FALSE	FALSE	23.7207392197125	23.7207392197125	23.7207392197125	23.7207392197125	23.7207392197125
552	INF	naive	female	41	58	1.5	798	FALSE	TRUE	FALSE	FALSE	TRUE	26.217659137577	8.96919917864476	26.217659137577	26.217659137577	8.96919917864476	dEDSS
553	INF	naive	female	33	2152	3	564	TRUE	TRUE	TRUE	TRUE	TRUE	12.7802874743326	13.5687885010267	10.5133470225873	10.5133470225873	10.5133470225873	T2+Gd
554	GA	INF	female	34	2719	3.5	140	TRUE	TRUE	TRUE	FALSE	TRUE	2.85831622176591	4.59958932238193	4.07392197125257	4.59958932238193	2.85831622176591	Rlp
555	FTY	naive	female	35	2868	3	54	FALSE	FALSE	FALSE	FALSE	FALSE	1.7741273100616	1.7741273100616	1.7741273100616	1.7741273100616	1.7741273100616
556	INF	naive	female	36	4986	2	924	FALSE	FALSE	FALSE	FALSE	FALSE	30.3572895277207	30.3572895277207	30.3572895277207	30.3572895277207	30.3572895277207
557	NAT	naive	male	43	1739	4	742	FALSE	FALSE	FALSE	FALSE	FALSE	24.3778234086242	24.3778234086242	24.3778234086242	24.3778234086242	24.3778234086242
558	FTY	naive	female	29	422	3	713	FALSE	FALSE	FALSE	FALSE	FALSE	23.4250513347023	23.4250513347023	23.4250513347023	23.4250513347023	23.4250513347023
559	FTY	naive	female	34	1587	1	216	FALSE	TRUE	FALSE	FALSE	TRUE	7.09650924024641	1.90554414784394	7.09650924024641	7.09650924024641	1.90554414784394	dEDSS
560	GA	naive	female	34	1844	2	359	TRUE	FALSE	TRUE	FALSE	TRUE	0.328542094455852	11.7946611909651	11.8603696098563	11.7946611909651	0.328542094455852	Rlp
561	FTY	naive	male	37	431	1	1098	FALSE	TRUE	FALSE	FALSE	TRUE	36.0739219712526	11.8932238193018	36.0739219712526	36.0739219712526	11.8932238193018	dEDSS
562	NAT	naive	male	41	3932	3.5	1056	TRUE	FALSE	TRUE	TRUE	TRUE	4.56673511293635	34.694045174538	22.5379876796715	22.5379876796715	4.56673511293635	Rlp
563	INF	naive	male	27	1565	2	371	TRUE	TRUE	FALSE	TRUE	TRUE	5.51950718685832	12.1889117043121	12.1889117043121	11.8275154004107	5.51950718685832	Rlp
564	INF	naive	female	40	3097	2	732	FALSE	FALSE	FALSE	FALSE	FALSE	24.0492813141684	24.0492813141684	24.0492813141684	24.0492813141684	24.0492813141684
565	INF	naive	male	41	8791	3.5	743	FALSE	FALSE	FALSE	FALSE	FALSE	24.4106776180698	24.4106776180698	24.4106776180698	24.4106776180698	24.4106776180698
566	INF	naive	female	27	7	1.5	721	TRUE	FALSE	FALSE	FALSE	TRUE	11.7289527720739	23.6878850102669	23.6878850102669	23.6878850102669	11.7289527720739	Rlp
567	GA	INF	female	29	728	1	27	FALSE	FALSE	TRUE	TRUE	TRUE	0.887063655030801	0.887063655030801	0.722792607802875	0.722792607802875	0.722792607802875	T2+Gd
568	GA	GLA	female	29	756	1	28	TRUE	FALSE	FALSE	FALSE	TRUE	0.098562628336756	0.919917864476386	0.919917864476386	0.919917864476386	0.098562628336756	Rlp
569	FTY	naive	female	29	786	1	756	FALSE	FALSE	FALSE	FALSE	FALSE	24.8377823408624	24.8377823408624	24.8377823408624	24.8377823408624	24.8377823408624
570	INF	naive	male	53	2182	3.5	401	TRUE	FALSE	FALSE	FALSE	TRUE	5.35523613963039	13.1745379876797	13.1745379876797	13.1745379876797	5.35523613963039	Rlp
571	GA	GLA	male	54	2586	3.5	356	TRUE	FALSE	FALSE	FALSE	TRUE	1.83983572895277	11.6960985626283	11.6960985626283	11.6960985626283	1.83983572895277	Rlp
572	INF	naive	female	30	24	1	2807	FALSE	FALSE	FALSE	FALSE	FALSE	92.2217659137577	92.2217659137577	92.2217659137577	92.2217659137577	92.2217659137577
573	GA	naive	female	24	111	3	751	FALSE	FALSE	FALSE	FALSE	FALSE	24.6735112936345	24.6735112936345	24.6735112936345	24.6735112936345	24.6735112936345
574	INF	naive	female	42	28	2	767	FALSE	FALSE	FALSE	FALSE	FALSE	25.1991786447639	25.1991786447639	25.1991786447639	25.1991786447639	25.1991786447639
575	INF	naive	female	33	2798	1	761	FALSE	FALSE	FALSE	TRUE	TRUE	25.0020533880903	25.0020533880903	25.0020533880903	23.9835728952772	23.9835728952772	Gd
576	GA	INF	female	35	3561	0	426	FALSE	FALSE	TRUE	TRUE	TRUE	13.9958932238193	13.9958932238193	11.0390143737166	11.0390143737166	11.0390143737166	T2+Gd
577	INF	naive	female	25	21	1	1110	FALSE	FALSE	TRUE	FALSE	TRUE	36.4681724845996	36.4681724845996	35.64681724846	36.4681724845996	35.64681724846	T2
578	GA	INF	female	28	1132	1	0	FALSE	FALSE	FALSE	FALSE	FALSE	0	0	0	0	0
579	INF	naive	female	31	21	0	1494	FALSE	FALSE	FALSE	FALSE	FALSE	49.0841889117043	49.0841889117043	49.0841889117043	49.0841889117043	49.0841889117043
580	GA	naive	female	47	2309	2	1127	TRUE	FALSE	FALSE	FALSE	TRUE	5.35523613963039	37.0266940451745	37.0266940451745	37.0266940451745	5.35523613963039	Rlp
581	GA	naive	female	25	2465	1	1811	TRUE	FALSE	FALSE	TRUE	TRUE	49.8398357289528	59.4989733059548	59.4989733059548	35.3511293634497	35.3511293634497	Gd
582	GA	naive	female	51	445	4	1074	FALSE	FALSE	FALSE	FALSE	FALSE	35.2854209445585	35.2854209445585	35.2854209445585	35.2854209445585	35.2854209445585
583	INF	naive	female	47	574	4	705	FALSE	FALSE	FALSE	FALSE	FALSE	23.1622176591376	23.1622176591376	23.1622176591376	23.1622176591376	23.1622176591376
584	NAT	naive	female	36	733	3	1092	FALSE	TRUE	TRUE	FALSE	TRUE	35.8767967145791	11.2689938398357	11.2689938398357	35.8767967145791	11.2689938398357	dEDSS+T2
585	GA	naive	male	31	569	1	2047	TRUE	FALSE	FALSE	FALSE	TRUE	54.7022587268994	67.2525667351129	67.2525667351129	67.2525667351129	54.7022587268994	Rlp
586	INF	naive	male	18	674	1	1656	TRUE	FALSE	FALSE	FALSE	TRUE	54.570841889117	54.4065708418891	54.4065708418891	54.4065708418891	54.4065708418891
587	INF	naive	female	46	66	3	448	TRUE	FALSE	TRUE	FALSE	TRUE	4.0082135523614	14.7186858316222	11.2361396303901	14.7186858316222	4.0082135523614	Rlp
588	INF	naive	female	37	302	2	1797	FALSE	FALSE	FALSE	FALSE	FALSE	59.0390143737166	59.0390143737166	59.0390143737166	59.0390143737166	59.0390143737166
589	INF	naive	male	28	196	3	1101	TRUE	FALSE	TRUE	FALSE	TRUE	7.85215605749487	36.1724845995893	8.37782340862423	36.1724845995893	7.85215605749487	Rlp
590	INF	naive	female	44	72	2	1427	FALSE	TRUE	TRUE	TRUE	TRUE	46.8829568788501	24.1806981519507	24.1806981519507	24.1806981519507	24.1806981519507	dEDSS+T2+Gd
591	INF	naive	female	39	1159	3	1805	FALSE	FALSE	TRUE	FALSE	TRUE	59.3018480492813	59.3018480492813	22.8665297741273	59.3018480492813	22.8665297741273	T2
592	INF	naive	female	43	4410	3.5	1624	FALSE	FALSE	FALSE	FALSE	FALSE	53.3552361396304	53.3552361396304	53.3552361396304	53.3552361396304	53.3552361396304
593	INF	naive	male	29	25	2	727	FALSE	FALSE	FALSE	FALSE	FALSE	23.8850102669405	23.8850102669405	23.8850102669405	23.8850102669405	23.8850102669405
594	GA	1st in prog.	female	33	1244	2	0	FALSE	FALSE	FALSE	FALSE	FALSE	0	0	0	0	0
595	INF	naive	female	35	63	2	1435	FALSE	FALSE	TRUE	TRUE	TRUE	47.1457905544148	47.1457905544148	47.1457905544148	47.1457905544148	47.1457905544148	T2+Gd
596	INF	naive	female	41	12	2	1813	TRUE	TRUE	TRUE	FALSE	TRUE	57.2977412731006	57.5934291581109	57.5605749486653	59.564681724846	57.2977412731006	Rlp
597	INF	naive	female	31	88	2	1866	FALSE	FALSE	TRUE	FALSE	TRUE	61.305954825462	61.305954825462	11.4332648870637	61.305954825462	11.4332648870637	T2
598	INF	naive	female	34	453	2	1850	FALSE	FALSE	TRUE	FALSE	TRUE	60.7802874743326	60.7802874743326	12.6817248459959	60.7802874743326	12.6817248459959	T2
599	INF	naive	male	28	20	1	762	FALSE	FALSE	TRUE	FALSE	TRUE	25.0349075975359	25.0349075975359	11.0390143737166	25.0349075975359	11.0390143737166	T2
600	GA	GLA	male	30	783	1	58	FALSE	FALSE	FALSE	FALSE	FALSE	1.90554414784394	1.90554414784394	1.90554414784394	1.90554414784394	1.90554414784394
601	INF	naive	female	27	2	2.5	365	FALSE	FALSE	TRUE	TRUE	TRUE	11.9917864476386	11.9917864476386	11.958932238193	11.958932238193	11.958932238193	T2+Gd
602	GA	1st in prog.	female	28	706	4	291	TRUE	FALSE	TRUE	FALSE	TRUE	1.14989733059548	9.5605749486653	10.2505133470226	9.5605749486653	1.14989733059548	Rlp
603	INF	naive	female	42	347	3	1835	FALSE	FALSE	TRUE	FALSE	TRUE	60.2874743326489	60.2874743326489	60.2874743326489	60.2874743326489	60.2874743326489	T2
604	INF	naive	male	38	1082	2	224	FALSE	FALSE	FALSE	FALSE	FALSE	7.35934291581109	7.35934291581109	7.35934291581109	7.35934291581109	7.35934291581109
605	GA	INF	male	38	1307	2	1711	FALSE	FALSE	TRUE	TRUE	TRUE	56.2135523613963	56.2135523613963	7.19507186858316	31.605749486653	7.19507186858316	T2
606	INF	naive	female	35	177	3	1112	FALSE	FALSE	TRUE	FALSE	TRUE	36.5338809034908	36.5338809034908	36.5338809034908	36.5338809034908	36.5338809034908	T2
607	INF	naive	male	35	561	3.5	1091	FALSE	FALSE	TRUE	FALSE	TRUE	35.8439425051335	35.8439425051335	23.8850102669405	35.8439425051335	23.8850102669405	T2
608	INF	naive	male	39	128	2.5	95	FALSE	FALSE	FALSE	FALSE	FALSE	3.1211498973306	3.1211498973306	3.1211498973306	3.1211498973306	3.1211498973306
609	GA	naive	female	27	76	1	1470	FALSE	FALSE	TRUE	FALSE	TRUE	48.2956878850103	48.2956878850103	23.2279260780287	48.2956878850103	23.2279260780287	T2
610	FTY	naive	male	42	752	2	0	FALSE	FALSE	FALSE	FALSE	FALSE	0	0	0	0	0
611	INF	naive	male	42	252	3.5	521	TRUE	TRUE	FALSE	TRUE	TRUE	6.30800821355236	17.1170431211499	17.1170431211499	17.0513347022587	6.30800821355236	Rlp
612	INF	naive	female	53	603	3.5	27	FALSE	FALSE	FALSE	FALSE	FALSE	0.887063655030801	0.887063655030801	0.887063655030801	0.887063655030801	0.887063655030801
613	INF	naive	female	37	4	1	740	FALSE	FALSE	TRUE	TRUE	TRUE	24.3121149897331	24.3121149897331	24.0164271047228	24.0164271047228	24.0164271047228	T2+Gd
614	GA	INF	female	39	745	1	756	FALSE	FALSE	FALSE	FALSE	FALSE	24.8377823408624	24.8377823408624	24.8377823408624	24.8377823408624	24.8377823408624
615	INF	naive	female	43	67	1	761	TRUE	FALSE	FALSE	TRUE	TRUE	8.57494866529774	25.0020533880903	25.0020533880903	12.1889117043121	8.57494866529774	Rlp
616	INF	naive	female	39	6	1.5	764	FALSE	FALSE	TRUE	TRUE	TRUE	25.1006160164271	25.1006160164271	24.2792607802875	24.2792607802875	24.2792607802875	T2+Gd
617	GA	DMF	female	41	829	1	0	FALSE	FALSE	FALSE	FALSE	FALSE	0	0	0	0	0
618	INF	naive	female	16	23	2	1456	FALSE	FALSE	FALSE	TRUE	TRUE	47.8357289527721	47.8357289527721	47.8357289527721	46.8829568788501	46.8829568788501	Gd
619	GA	naive	male	30	326	1	745	TRUE	FALSE	TRUE	TRUE	TRUE	24.2464065708419	24.476386036961	23.0965092402464	23.0965092402464	23.0965092402464	T2+Gd
620	FTY	naive	male	32	1208	1	0	FALSE	FALSE	FALSE	FALSE	FALSE	0	0	0	0	0
621	GA	naive	female	54	352	3	735	FALSE	FALSE	FALSE	FALSE	FALSE	24.1478439425051	24.1478439425051	24.1478439425051	24.1478439425051	24.1478439425051
622	INF	naive	female	38	84	2	375	TRUE	FALSE	TRUE	TRUE	TRUE	1.51129363449692	12.3203285420945	11.9260780287474	11.9260780287474	1.51129363449692	Rlp
623	GA	GLA	female	39	461	2	729	TRUE	FALSE	FALSE	TRUE	TRUE	12.911704312115	23.9507186858316	23.9507186858316	11.4989733059548	11.4989733059548	Gd
624	INF	naive	female	24	25	1.5	805	TRUE	FALSE	TRUE	FALSE	TRUE	6.86652977412731	26.4476386036961	23.2936344969199	26.4476386036961	6.86652977412731	Rlp
625	GA	naive	male	65	8517	4	750	TRUE	FALSE	FALSE	FALSE	TRUE	5.38809034907598	24.6406570841889	24.6406570841889	24.6406570841889	5.38809034907598	Rlp
626	GA	naive	female	47	533	2	743	FALSE	FALSE	FALSE	FALSE	FALSE	24.4106776180698	24.4106776180698	24.4106776180698	24.4106776180698	24.4106776180698
627	GA	naive	male	52	7099	4	742	FALSE	FALSE	FALSE	FALSE	FALSE	24.3778234086242	24.3778234086242	24.3778234086242	24.3778234086242	24.3778234086242
628	GA	naive	male	56	12565	4	255	FALSE	FALSE	FALSE	FALSE	FALSE	8.37782340862423	8.37782340862423	8.37782340862423	8.37782340862423	8.37782340862423
629	INF	naive	male	48	428	2	693	FALSE	FALSE	FALSE	FALSE	FALSE	22.7679671457906	22.7679671457906	22.7679671457906	22.7679671457906	22.7679671457906
630	INF	naive	female	42	394	1	356	TRUE	TRUE	TRUE	FALSE	TRUE	4.79671457905544	11.6960985626283	11.4989733059548	11.6960985626283	4.79671457905544	Rlp
631	FTY	naive	female	43	764	2.5	0	FALSE	FALSE	FALSE	FALSE	FALSE	0	0	0	0	0
632	INF	naive	female	18	23	1	742	TRUE	FALSE	FALSE	FALSE	TRUE	8.93634496919918	24.3778234086242	24.3778234086242	24.3778234086242	8.93634496919918	Rlp
633	GA	naive	male	27	200	1	1097	TRUE	FALSE	TRUE	FALSE	TRUE	25.6262833675565	36.041067761807	12.1232032854209	36.041067761807	12.1232032854209	T2
634	GA	naive	male	59	1267	3.5	735	FALSE	TRUE	FALSE	FALSE	TRUE	24.1478439425051	24.1478439425051	24.1478439425051	24.1478439425051	24.1478439425051	dEDSS
635	GA	naive	female	19	14	2	770	FALSE	TRUE	FALSE	FALSE	TRUE	25.2977412731006	12.6488706365503	25.2977412731006	25.2977412731006	12.6488706365503	dEDSS
636	INF	naive	female	40	7311	3	2207	FALSE	FALSE	FALSE	FALSE	FALSE	72.5092402464066	72.5092402464066	72.5092402464066	72.5092402464066	72.5092402464066
637	INF	naive	female	22	6	1	381	TRUE	FALSE	FALSE	FALSE	TRUE	7.5564681724846	12.517453798768	12.517453798768	12.517453798768	7.5564681724846	Rlp
638	GA	GLA	female	23	388	1	367	FALSE	FALSE	FALSE	FALSE	FALSE	12.0574948665298	12.0574948665298	12.0574948665298	12.0574948665298	12.0574948665298
639	INF	naive	female	35	434	2	689	FALSE	FALSE	TRUE	FALSE	TRUE	22.6365503080082	22.6365503080082	22.17659137577	22.6365503080082	22.17659137577	T2
640	GA	naive	female	32	2534	0	745	FALSE	FALSE	TRUE	FALSE	TRUE	24.476386036961	24.476386036961	10.1519507186858	24.476386036961	10.1519507186858	T2
641	INF	naive	female	32	403	2	752	TRUE	FALSE	TRUE	TRUE	TRUE	20.435318275154	24.7063655030801	23.9507186858316	23.9507186858316	20.435318275154	Rlp
642	NAT	naive	female	29	1568	6	756	FALSE	FALSE	FALSE	FALSE	FALSE	24.8377823408624	24.8377823408624	24.8377823408624	24.8377823408624	24.8377823408624
643	FTY	naive	female	59	2612	7	798	FALSE	FALSE	FALSE	FALSE	FALSE	26.217659137577	26.217659137577	26.217659137577	26.217659137577	26.217659137577
644	INF	naive	female	19	33	2.5	2205	FALSE	FALSE	FALSE	FALSE	FALSE	72.4435318275154	72.4435318275154	72.4435318275154	72.4435318275154	72.4435318275154
645	INF	naive	female	28	23	1.5	2250	FALSE	FALSE	FALSE	FALSE	FALSE	73.9219712525667	73.9219712525667	73.9219712525667	73.9219712525667	73.9219712525667
646	GA	INF	female	34	2275	1	0	FALSE	FALSE	FALSE	FALSE	FALSE	0	0	0	0	0
647	GA	naive	female	41	1303	2.5	1939	FALSE	FALSE	FALSE	FALSE	FALSE	63.7043121149897	63.7043121149897	63.7043121149897	63.7043121149897	63.7043121149897
648	INF	naive	female	40	15	1.5	105	FALSE	FALSE	FALSE	FALSE	FALSE	3.44969199178645	3.44969199178645	3.44969199178645	3.44969199178645	3.44969199178645
649	GA	INF	female	40	122	1.5	630	FALSE	FALSE	FALSE	FALSE	FALSE	20.6981519507187	20.6981519507187	20.6981519507187	20.6981519507187	20.6981519507187
650	INF	naive	female	32	14	1	1463	FALSE	FALSE	FALSE	FALSE	FALSE	48.0657084188912	48.0657084188912	48.0657084188912	48.0657084188912	48.0657084188912
651	INF	naive	female	43	5	1	826	FALSE	FALSE	FALSE	FALSE	FALSE	27.1375770020534	27.1375770020534	27.1375770020534	27.1375770020534	27.1375770020534
652	GA	1st in prog.	female	47	1260	4	0	FALSE	FALSE	FALSE	FALSE	FALSE	0	0	0	0	0
653	INF	naive	male	23	755	2	732	FALSE	FALSE	FALSE	FALSE	FALSE	24.0492813141684	24.0492813141684	24.0492813141684	24.0492813141684	24.0492813141684
654	INF	naive	female	41	5	2	1848	FALSE	FALSE	TRUE	FALSE	TRUE	60.7145790554415	60.7145790554415	60.517453798768	60.7145790554415	60.517453798768	T2
655	INF	naive	female	41	2	2	1470	FALSE	FALSE	FALSE	FALSE	FALSE	48.2956878850103	48.2956878850103	48.2956878850103	48.2956878850103	48.2956878850103
656	INF	naive	female	38	1853	1.5	705	FALSE	FALSE	FALSE	FALSE	FALSE	23.1622176591376	23.1622176591376	23.1622176591376	23.1622176591376	23.1622176591376
657	GA	naive	female	44	29	0	1110	FALSE	FALSE	FALSE	FALSE	FALSE	36.4681724845996	36.4681724845996	36.4681724845996	36.4681724845996	36.4681724845996
658	INF	naive	male	44	6348	2.5	1470	FALSE	FALSE	FALSE	FALSE	FALSE	48.2956878850103	48.2956878850103	48.2956878850103	48.2956878850103	48.2956878850103
659	INF	naive	female	18	713	1	786	FALSE	FALSE	TRUE	TRUE	TRUE	25.82340862423	25.82340862423	25.8562628336756	25.8562628336756	25.82340862423
660	INF	naive	female	37	5	0.5	1463	TRUE	FALSE	TRUE	TRUE	TRUE	44.7802874743326	48.0657084188912	24.082135523614	24.082135523614	24.082135523614	T2+Gd
661	GA	naive	female	35	7	1	1464	FALSE	FALSE	TRUE	TRUE	TRUE	48.0985626283368	48.0985626283368	36.1396303901437	24.1806981519507	24.1806981519507	Gd
662	GA	naive	female	54	48	2.5	1477	TRUE	TRUE	FALSE	FALSE	TRUE	44.8788501026694	48.5256673511294	48.5256673511294	48.5256673511294	44.8788501026694	Rlp
663	INF	naive	female	47	7342	3	1113	TRUE	FALSE	FALSE	FALSE	TRUE	28.2874743326489	36.5667351129363	36.5667351129363	36.5667351129363	28.2874743326489	Rlp
664	INF	naive	female	27	85	0	599	FALSE	FALSE	FALSE	FALSE	FALSE	19.6796714579055	19.6796714579055	19.6796714579055	19.6796714579055	19.6796714579055
665	GA	naive	male	26	294	1.5	923	FALSE	FALSE	FALSE	FALSE	FALSE	30.3244353182752	30.3244353182752	30.3244353182752	30.3244353182752	30.3244353182752
666	INF	naive	male	30	5	2	1127	FALSE	FALSE	FALSE	FALSE	FALSE	37.0266940451745	37.0266940451745	37.0266940451745	37.0266940451745	37.0266940451745
667	GA	naive	female	24	43	2.5	715	TRUE	FALSE	FALSE	FALSE	TRUE	3.18685831622177	23.4907597535934	23.4907597535934	23.4907597535934	3.18685831622177	Rlp
668	INF	naive	male	40	2098	3	1836	FALSE	TRUE	TRUE	FALSE	TRUE	60.3203285420945	36.6324435318275	36.1067761806982	60.3203285420945	36.1067761806982	T2
669	GA	naive	female	24	3	2	735	FALSE	FALSE	FALSE	FALSE	FALSE	24.1478439425051	24.1478439425051	24.1478439425051	24.1478439425051	24.1478439425051
670	INF	naive	female	42	3327	2	2205	TRUE	TRUE	TRUE	FALSE	TRUE	52.4681724845996	60.4845995893224	72.0164271047228	72.4435318275154	52.4681724845996	Rlp
671	INF	naive	female	25	14	1	488	FALSE	FALSE	FALSE	TRUE	TRUE	16.0328542094456	16.0328542094456	16.0328542094456	12.1560574948665	12.1560574948665	Gd
672	GA	INF	female	26	503	1	266	FALSE	FALSE	FALSE	FALSE	FALSE	8.73921971252567	8.73921971252567	8.73921971252567	8.73921971252567	8.73921971252567
673	GA	naive	female	42	29	1	741	FALSE	FALSE	FALSE	FALSE	FALSE	24.3449691991786	24.3449691991786	24.3449691991786	24.3449691991786	24.3449691991786
674	INF	naive	male	53	1	3	899	FALSE	FALSE	TRUE	FALSE	TRUE	29.5359342915811	29.5359342915811	11.7946611909651	29.5359342915811	11.7946611909651	T2
675	INF	naive	female	47	90	1	1106	FALSE	FALSE	FALSE	FALSE	FALSE	36.3367556468172	36.3367556468172	36.3367556468172	36.3367556468172	36.3367556468172
676	INF	naive	female	24	2	1	1096	TRUE	FALSE	FALSE	TRUE	TRUE	8.64065708418891	36.0082135523614	36.0082135523614	35.5482546201232	8.64065708418891	Rlp
677	INF	naive	male	43	35	2.5	1111	TRUE	TRUE	FALSE	FALSE	TRUE	22.2094455852156	12.1889117043121	36.5010266940452	36.5010266940452	12.1889117043121	dEDSS
678	INF	naive	female	30	21	1	552	TRUE	TRUE	FALSE	FALSE	TRUE	11.958932238193	11.958932238193	18.135523613963	18.135523613963	11.958932238193	Rlp+dEDSS
679	GA	GLA	female	31	574	2	182	TRUE	FALSE	TRUE	TRUE	TRUE	5.782340862423	5.97946611909651	5.42094455852156	5.42094455852156	5.42094455852156	T2+Gd
680	FTY	naive	female	32	763	3	385	TRUE	FALSE	TRUE	TRUE	TRUE	8.27926078028747	12.6488706365503	11.5975359342916	11.5975359342916	8.27926078028747	Rlp
681	NAT	FTY	female	33	1184	3	0	FALSE	FALSE	FALSE	FALSE	FALSE	0	0	0	0	0
682	INF	naive	female	55	2295	1.5	1477	FALSE	TRUE	FALSE	FALSE	TRUE	48.5256673511294	48.5256673511294	48.5256673511294	48.5256673511294	48.5256673511294	dEDSS
683	INF	naive	male	40	2896	2.5	1141	FALSE	FALSE	TRUE	TRUE	TRUE	37.4866529774127	37.4866529774127	36.1724845995893	36.1724845995893	36.1724845995893	T2+Gd
684	INF	naive	female	38	4812	1.5	1484	TRUE	FALSE	FALSE	FALSE	TRUE	22.3737166324435	48.7556468172485	48.7556468172485	48.7556468172485	22.3737166324435	Rlp
685	INF	naive	female	42	3930	2	228	FALSE	FALSE	FALSE	FALSE	FALSE	7.49075975359343	7.49075975359343	7.49075975359343	7.49075975359343	7.49075975359343
686	GA	INF	female	42	4161	2	478	FALSE	FALSE	FALSE	FALSE	FALSE	15.7043121149897	15.7043121149897	15.7043121149897	15.7043121149897	15.7043121149897
687	GA	naive	female	76	4687	3.5	714	FALSE	FALSE	FALSE	FALSE	FALSE	23.4579055441478	23.4579055441478	23.4579055441478	23.4579055441478	23.4579055441478
688	INF	naive	male	43	2336	0	1814	FALSE	FALSE	FALSE	FALSE	FALSE	59.5975359342916	59.5975359342916	59.5975359342916	59.5975359342916	59.5975359342916
689	INF	naive	female	51	148	3.5	1060	TRUE	TRUE	FALSE	TRUE	TRUE	34.9568788501027	35.6139630390144	34.8254620123203	35.0225872689938	34.8254620123203
690	GA	INF	female	54	1232	4.5	490	TRUE	FALSE	FALSE	FALSE	TRUE	7.81930184804928	16.0985626283368	16.0985626283368	16.0985626283368	7.81930184804928	Rlp
691	INF	naive	female	33	2098	1.5	723	FALSE	FALSE	TRUE	FALSE	TRUE	23.7535934291581	23.7535934291581	23.7207392197125	23.7535934291581	23.7207392197125	T2
692	GA	naive	female	26	336	1.5	584	TRUE	TRUE	TRUE	TRUE	TRUE	1.74127310061602	19.1868583162218	19.1868583162218	11.7289527720739	1.74127310061602	Rlp
693	NAT	naive	female	27	920	3	351	TRUE	FALSE	TRUE	FALSE	TRUE	6.17659137577002	11.5318275154004	11.5318275154004	11.5318275154004	6.17659137577002	Rlp
694	INF	naive	female	42	51	1.5	1462	FALSE	FALSE	FALSE	FALSE	FALSE	48.0328542094456	48.0328542094456	48.0328542094456	48.0328542094456	48.0328542094456
695	INF	naive	female	35	17	1	613	TRUE	FALSE	TRUE	TRUE	TRUE	4.99383983572895	20.1396303901437	10.8418891170431	10.8418891170431	4.99383983572895	Rlp
696	INF	naive	female	35	18	1	998	TRUE	FALSE	TRUE	TRUE	TRUE	19.3839835728953	32.788501026694	9.92197125256673	9.92197125256673	9.92197125256673	T2+Gd
697	GA	INF	female	38	1018	1.5	0	FALSE	FALSE	FALSE	FALSE	FALSE	0	0	0	0	0
698	INF	naive	female	53	6841	2	959	FALSE	FALSE	TRUE	FALSE	TRUE	31.5071868583162	31.5071868583162	10.4804928131417	31.5071868583162	10.4804928131417	T2
699	INF	naive	male	27	67	1	729	FALSE	FALSE	TRUE	TRUE	TRUE	23.9507186858316	23.9507186858316	23.5564681724846	23.5564681724846	23.5564681724846	T2+Gd
700	INF	naive	male	29	52	1	731	FALSE	FALSE	FALSE	FALSE	FALSE	24.0164271047228	24.0164271047228	24.0164271047228	24.0164271047228	24.0164271047228
701	GA	naive	female	40	4809	2.5	1113	TRUE	TRUE	FALSE	FALSE	TRUE	0.919917864476386	12.8788501026694	36.5667351129363	36.5667351129363	0.919917864476386	Rlp
702	GA	naive	male	57	3409	3	1477	FALSE	FALSE	TRUE	FALSE	TRUE	48.5256673511294	48.5256673511294	48.2299794661191	48.5256673511294	48.2299794661191	T2
703	FTY	naive	male	39	5753	3	740	FALSE	FALSE	FALSE	FALSE	FALSE	24.3121149897331	24.3121149897331	24.3121149897331	24.3121149897331	24.3121149897331
704	INF	naive	female	46	1723	2.5	1805	TRUE	TRUE	FALSE	FALSE	TRUE	36.1067761806982	36.2710472279261	59.3018480492813	59.3018480492813	36.1067761806982	Rlp
705	INF	naive	female	33	382	0.5	2370	TRUE	FALSE	FALSE	FALSE	TRUE	46.5872689938398	77.864476386037	77.864476386037	77.864476386037	46.5872689938398	Rlp
706	INF	naive	female	39	228	1	2363	FALSE	FALSE	TRUE	TRUE	TRUE	77.6344969199179	77.6344969199179	53.4866529774127	53.4866529774127	53.4866529774127	T2+Gd
707	GA	naive	female	39	6328	2	1841	FALSE	FALSE	FALSE	FALSE	FALSE	60.4845995893224	60.4845995893224	60.4845995893224	60.4845995893224	60.4845995893224
708	INF	naive	female	35	35	1	1092	FALSE	FALSE	FALSE	FALSE	FALSE	35.8767967145791	35.8767967145791	35.8767967145791	35.8767967145791	35.8767967145791
709	INF	naive	male	55	3605	3.5	1106	FALSE	TRUE	FALSE	FALSE	TRUE	36.3367556468172	24.3778234086242	36.3367556468172	36.3367556468172	24.3778234086242	dEDSS
710	INF	naive	female	34	28	0	1095	FALSE	FALSE	FALSE	FALSE	FALSE	35.9753593429158	35.9753593429158	35.9753593429158	35.9753593429158	35.9753593429158
711	GA	naive	female	32	454	3	732	FALSE	FALSE	TRUE	TRUE	TRUE	24.0492813141684	24.0492813141684	24.0492813141684	24.0492813141684	24.0492813141684	T2+Gd
712	NAT	naive	female	34	1290	1.5	707	FALSE	FALSE	FALSE	FALSE	FALSE	23.2279260780287	23.2279260780287	23.2279260780287	23.2279260780287	23.2279260780287
713	INF	naive	male	24	73	0	731	TRUE	FALSE	TRUE	TRUE	TRUE	14.0944558521561	24.0164271047228	11.3675564681725	11.3675564681725	11.3675564681725	T2+Gd
714	GA	naive	female	19	50	1	4275	FALSE	FALSE	TRUE	TRUE	TRUE	140.451745379877	140.451745379877	125.733059548255	125.733059548255	125.733059548255	T2+Gd
715	INF	naive	female	27	232	1	1497	FALSE	FALSE	FALSE	FALSE	FALSE	49.1827515400411	49.1827515400411	49.1827515400411	49.1827515400411	49.1827515400411
716	GA	naive	male	19	610	3.5	1083	TRUE	FALSE	TRUE	FALSE	TRUE	34.6611909650924	35.5811088295688	34.6611909650924	35.5811088295688	34.6611909650924	Rlp+T2
717	FTY	naive	male	22	1732	3.5	738	FALSE	FALSE	FALSE	FALSE	FALSE	24.2464065708419	24.2464065708419	24.2464065708419	24.2464065708419	24.2464065708419
718	INF	naive	female	24	2	1	1530	FALSE	FALSE	TRUE	TRUE	TRUE	50.2669404517454	50.2669404517454	48.2299794661191	48.2299794661191	48.2299794661191	T2+Gd
719	INF	naive	female	33	2117	4	2004	FALSE	FALSE	FALSE	FALSE	FALSE	65.8398357289528	65.8398357289528	65.8398357289528	65.8398357289528	65.8398357289528
720	INF	naive	female	33	3155	1.5	1406	TRUE	TRUE	FALSE	FALSE	TRUE	44.6160164271047	46.2258726899384	46.1930184804928	46.1930184804928	44.6160164271047	Rlp
721	GA	naive	female	54	2726	2	2839	FALSE	FALSE	FALSE	FALSE	FALSE	93.2731006160164	93.2731006160164	93.2731006160164	93.2731006160164	93.2731006160164
722	INF	naive	female	50	875	3	2427	FALSE	FALSE	TRUE	FALSE	TRUE	79.7371663244353	79.7371663244353	79.3757700205339	79.7371663244353	79.3757700205339	T2
723	INF	naive	female	28	1434	1	1106	FALSE	FALSE	FALSE	FALSE	FALSE	36.3367556468172	36.3367556468172	36.3367556468172	36.3367556468172	36.3367556468172
724	INF	naive	female	27	64	0	1082	FALSE	TRUE	TRUE	TRUE	TRUE	35.5482546201232	23.4250513347023	11.5975359342916	11.5975359342916	11.5975359342916	T2+Gd
725	INF	naive	female	44	20	1	1091	FALSE	TRUE	FALSE	FALSE	TRUE	35.8439425051335	35.8439425051335	35.8439425051335	35.8439425051335	35.8439425051335	dEDSS
726	INF	naive	female	62	3653	2.5	127	FALSE	FALSE	FALSE	FALSE	FALSE	4.17248459958932	4.17248459958932	4.17248459958932	4.17248459958932	4.17248459958932
727	GA	INF	female	62	3792	2.5	564	FALSE	TRUE	FALSE	FALSE	TRUE	18.5297741273101	6.76796714579055	18.5297741273101	18.5297741273101	6.76796714579055	dEDSS
728	INF	naive	male	38	214	1	1097	TRUE	TRUE	FALSE	FALSE	TRUE	13.6016427104723	23.7207392197125	36.041067761807	36.041067761807	13.6016427104723	Rlp
729	INF	naive	female	34	173	1	377	FALSE	FALSE	TRUE	TRUE	TRUE	12.3860369609856	12.3860369609856	12.0903490759754	12.0903490759754	12.0903490759754	T2+Gd
730	GA	INF	female	35	551	1	374	TRUE	TRUE	TRUE	TRUE	TRUE	9.82340862422998	12.3203285420945	11.3018480492813	11.3018480492813	9.82340862422998	Rlp
731	INF	naive	female	41	8957	3.5	1084	TRUE	TRUE	TRUE	FALSE	TRUE	5.22381930184805	35.6139630390144	34.4640657084189	35.6139630390144	5.22381930184805	Rlp
732	GA	naive	male	33	2029	0	718	FALSE	TRUE	TRUE	TRUE	TRUE	23.5893223819302	23.6221765913758	22.4722792607803	22.4722792607803	22.4722792607803	T2+Gd
733	GA	naive	female	27	2905	1	2393	FALSE	FALSE	FALSE	FALSE	FALSE	78.6201232032854	78.6201232032854	78.6201232032854	78.6201232032854	78.6201232032854
734	INF	naive	female	34	3003	1	2794	FALSE	FALSE	TRUE	FALSE	TRUE	91.7946611909651	91.7946611909651	65.5441478439425	91.7946611909651	65.5441478439425	T2
735	INF	naive	female	31	3169	0	365	TRUE	FALSE	FALSE	FALSE	TRUE	1.57700205338809	11.9917864476386	11.9917864476386	11.9917864476386	1.57700205338809	Rlp
736	INF	naive	male	57	1455	3.5	461	TRUE	TRUE	FALSE	FALSE	TRUE	14.8172484599589	15.1786447638604	15.1457905544148	15.1457905544148	14.8172484599589	Rlp
737	INF	naive	female	41	3428	1	1096	FALSE	FALSE	TRUE	TRUE	TRUE	36.0082135523614	36.0082135523614	23.7864476386037	23.7864476386037	23.7864476386037	T2+Gd
738	INF	naive	female	30	189	2	1079	FALSE	FALSE	TRUE	FALSE	TRUE	35.4496919917864	35.4496919917864	23.1950718685832	35.4496919917864	23.1950718685832	T2
739	INF	naive	male	34	150	1	1088	FALSE	FALSE	TRUE	FALSE	TRUE	35.7453798767967	35.7453798767967	35.482546201232	35.7453798767967	35.482546201232	T2
740	INF	naive	female	22	1	0	1096	FALSE	FALSE	TRUE	FALSE	TRUE	36.0082135523614	36.0082135523614	11.7618069815195	36.0082135523614	11.7618069815195	T2
741	INF	naive	female	52	758	1.5	358	TRUE	FALSE	TRUE	TRUE	TRUE	11.8603696098563	11.7618069815195	11.4989733059548	11.4989733059548	11.4989733059548	T2+Gd
742	INF	naive	female	48	136	3.5	1096	TRUE	FALSE	FALSE	FALSE	TRUE	31.0143737166324	36.0082135523614	36.0082135523614	36.0082135523614	31.0143737166324	Rlp
743	GA	naive	male	37	1421	1	2576	FALSE	FALSE	FALSE	FALSE	FALSE	84.6324435318275	84.6324435318275	84.6324435318275	84.6324435318275	84.6324435318275
744	GA	naive	female	57	436	3	1463	FALSE	FALSE	FALSE	FALSE	FALSE	48.0657084188912	48.0657084188912	48.0657084188912	48.0657084188912	48.0657084188912
745	INF	naive	female	32	15	1	219	FALSE	FALSE	FALSE	FALSE	FALSE	7.19507186858316	7.19507186858316	7.19507186858316	7.19507186858316	7.19507186858316
746	GA	INF	female	33	238	1	111	FALSE	FALSE	TRUE	TRUE	TRUE	3.64681724845996	3.64681724845996	3.90965092402464	3.90965092402464	3.64681724845996
747	INF	GLA	female	33	381	1	391	TRUE	FALSE	FALSE	TRUE	TRUE	7.62217659137577	12.8459958932238	12.8459958932238	10.9404517453799	7.62217659137577	Rlp
748	FTY	naive	female	34	773	1.5	0	FALSE	FALSE	FALSE	FALSE	FALSE	0	0	0	0	0
749	INF	naive	male	27	335	1	2743	FALSE	FALSE	FALSE	FALSE	FALSE	90.1190965092403	90.1190965092403	90.1190965092403	90.1190965092403	90.1190965092403
750	INF	naive	male	43	3405	1	1505	FALSE	FALSE	FALSE	FALSE	FALSE	49.4455852156057	49.4455852156057	49.4455852156057	49.4455852156057	49.4455852156057
751	GA	naive	female	27	741	3	1427	TRUE	FALSE	TRUE	FALSE	TRUE	18.3983572895277	46.8829568788501	20.6324435318275	46.8829568788501	18.3983572895277	Rlp
752	GA	naive	male	32	722	1	1660	FALSE	FALSE	FALSE	TRUE	TRUE	54.5379876796715	54.5379876796715	54.5379876796715	35.3511293634497	35.3511293634497	Gd
753	INF	naive	female	35	54	0	1469	FALSE	TRUE	FALSE	FALSE	TRUE	48.2628336755647	36.0739219712526	48.2628336755647	48.2628336755647	36.0739219712526	dEDSS
754	INF	naive	male	35	18	1	1833	FALSE	FALSE	FALSE	FALSE	FALSE	60.2217659137577	60.2217659137577	60.2217659137577	60.2217659137577	60.2217659137577
755	GA	naive	female	30	1136	1	735	FALSE	FALSE	FALSE	FALSE	FALSE	24.1478439425051	24.1478439425051	24.1478439425051	24.1478439425051	24.1478439425051
756	INF	naive	female	23	552	1	2865	FALSE	FALSE	TRUE	FALSE	TRUE	94.1273100616016	94.1273100616016	69.6509240246407	94.1273100616016	69.6509240246407	T2
757	INF	naive	female	47	161	2	1593	FALSE	FALSE	FALSE	FALSE	FALSE	52.3367556468172	52.3367556468172	52.3367556468172	52.3367556468172	52.3367556468172
758	INF	naive	male	21	196	1.5	2858	FALSE	FALSE	TRUE	FALSE	TRUE	93.8973305954825	93.8973305954825	70.8008213552361	93.8973305954825	70.8008213552361	T2
759	INF	naive	male	46	653	1.5	728	FALSE	FALSE	FALSE	FALSE	FALSE	23.917864476386	23.917864476386	23.917864476386	23.917864476386	23.917864476386
760	INF	naive	female	56	2069	4	723	TRUE	FALSE	FALSE	FALSE	TRUE	10.1519507186858	23.7535934291581	23.7535934291581	23.7535934291581	10.1519507186858	Rlp
761	GA	naive	female	33	1806	2	2214	FALSE	FALSE	FALSE	FALSE	FALSE	72.7392197125257	72.7392197125257	72.7392197125257	72.7392197125257	72.7392197125257
762	INF	naive	female	52	1246	1.5	1834	TRUE	FALSE	FALSE	FALSE	TRUE	54.7022587268994	60.2546201232033	60.2546201232033	60.2546201232033	54.7022587268994	Rlp
763	INF	naive	female	54	2704	3.5	1478	TRUE	FALSE	FALSE	FALSE	TRUE	30.6201232032854	48.5585215605749	48.5585215605749	48.5585215605749	30.6201232032854	Rlp
764	INF	naive	male	26	45	0.5	1063	FALSE	FALSE	TRUE	FALSE	TRUE	34.9240246406571	34.9240246406571	11.0390143737166	34.9240246406571	11.0390143737166	T2
765	INF	naive	female	37	1101	0	1811	FALSE	FALSE	FALSE	FALSE	FALSE	59.4989733059548	59.4989733059548	59.4989733059548	59.4989733059548	59.4989733059548
766	GA	INF	female	42	2913	0	0	FALSE	FALSE	FALSE	FALSE	FALSE	0	0	0	0	0
767	INF	naive	female	34	561	1.5	1799	FALSE	TRUE	TRUE	FALSE	TRUE	59.1047227926078	59.1047227926078	59.0390143737166	59.1047227926078	59.0390143737166	T2
768	GA	naive	male	38	3064	2.5	2337	FALSE	FALSE	TRUE	TRUE	TRUE	76.7802874743327	76.7802874743327	50.3655030800821	50.3655030800821	50.3655030800821	T2+Gd
769	GA	naive	male	48	197	1	1092	TRUE	TRUE	FALSE	FALSE	TRUE	33.2156057494867	23.917864476386	35.8767967145791	35.8767967145791	23.917864476386	dEDSS
770	INF	naive	female	37	214	1	1092	TRUE	TRUE	FALSE	FALSE	TRUE	1.67556468172485	23.9507186858316	35.8767967145791	35.8767967145791	1.67556468172485	Rlp
771	INF	naive	male	30	8	1	2946	FALSE	TRUE	TRUE	FALSE	TRUE	96.788501026694	96.788501026694	72.3778234086242	96.788501026694	72.3778234086242	T2
772	INF	naive	male	30	245	1.5	2872	FALSE	FALSE	TRUE	FALSE	TRUE	94.3572895277207	94.3572895277207	94.0616016427105	94.3572895277207	94.0616016427105	T2
773	GA	naive	male	26	1	1	1099	FALSE	FALSE	FALSE	FALSE	FALSE	36.1067761806982	36.1067761806982	36.1067761806982	36.1067761806982	36.1067761806982
774	INF	naive	female	40	71	1	1090	FALSE	FALSE	FALSE	FALSE	FALSE	35.8110882956879	35.8110882956879	35.8110882956879	35.8110882956879	35.8110882956879
775	INF	naive	female	40	6192	1	1464	TRUE	FALSE	FALSE	FALSE	TRUE	14.8172484599589	48.0985626283368	48.0985626283368	48.0985626283368	14.8172484599589	Rlp
776	INF	naive	female	33	2392	2.5	2128	FALSE	FALSE	FALSE	FALSE	FALSE	69.9137577002053	69.9137577002053	69.9137577002053	69.9137577002053	69.9137577002053
777	INF	naive	male	40	5415	1	1443	FALSE	FALSE	FALSE	TRUE	TRUE	47.4086242299795	47.4086242299795	47.4086242299795	46.0287474332649	46.0287474332649	Gd
778	INF	naive	female	35	52	1	1066	FALSE	FALSE	TRUE	FALSE	TRUE	35.0225872689938	35.0225872689938	34.6283367556468	35.0225872689938	34.6283367556468	T2
779	INF	naive	female	41	3577	0	1789	FALSE	TRUE	FALSE	FALSE	TRUE	58.776180698152	47.1129363449692	58.776180698152	58.776180698152	47.1129363449692	dEDSS
780	INF	naive	female	40	2008	1	1442	TRUE	TRUE	FALSE	TRUE	TRUE	28.0574948665298	47.3429158110883	47.3757700205339	35.6139630390144	28.0574948665298	Rlp
781	INF	1st in prog.	female	44	3455	3	22	FALSE	FALSE	FALSE	FALSE	FALSE	0.722792607802875	0.722792607802875	0.722792607802875	0.722792607802875	0.722792607802875
782	INF	naive	male	35	3519	2.5	380	FALSE	FALSE	FALSE	FALSE	FALSE	12.4845995893224	12.4845995893224	12.4845995893224	12.4845995893224	12.4845995893224
783	INF	naive	male	29	1841	1	1071	FALSE	FALSE	TRUE	TRUE	TRUE	35.1868583162218	35.1868583162218	34.694045174538	34.694045174538	34.694045174538	T2+Gd
784	INF	naive	female	22	316	1	1451	TRUE	FALSE	TRUE	TRUE	TRUE	39.129363449692	47.6714579055441	35.2525667351129	22.8665297741273	22.8665297741273	Gd
785	INF	naive	female	39	3651	1	2241	FALSE	FALSE	FALSE	FALSE	FALSE	73.6262833675565	73.6262833675565	73.6262833675565	73.6262833675565	73.6262833675565
786	INF	naive	female	54	477	0.5	1093	TRUE	TRUE	FALSE	FALSE	TRUE	13.5030800821355	23.7207392197125	35.9096509240246	35.9096509240246	13.5030800821355	Rlp
787	INF	naive	female	59	2079	2.5	737	TRUE	FALSE	FALSE	FALSE	TRUE	12.4188911704312	24.2135523613963	24.2135523613963	24.2135523613963	12.4188911704312	Rlp
788	GA	naive	female	43	40	1	740	FALSE	FALSE	FALSE	FALSE	FALSE	24.3121149897331	24.3121149897331	24.3121149897331	24.3121149897331	24.3121149897331
789	INF	naive	male	21	308	1.5	1085	FALSE	TRUE	TRUE	TRUE	TRUE	35.64681724846	35.64681724846	23.7535934291581	23.7535934291581	23.7535934291581	T2+Gd
790	INF	naive	female	37	26	1	735	FALSE	FALSE	FALSE	TRUE	TRUE	24.1478439425051	24.1478439425051	24.1478439425051	11.1047227926078	11.1047227926078	Gd
791	INF	naive	female	22	33	2	448	TRUE	FALSE	TRUE	TRUE	TRUE	4.53388090349076	14.7186858316222	11.3018480492813	11.3018480492813	4.53388090349076	Rlp
792	NAT	naive	female	23	481	1.5	360	FALSE	FALSE	TRUE	FALSE	TRUE	11.8275154004107	11.8275154004107	11.8275154004107	11.8275154004107	11.8275154004107	T2
793	INF	naive	female	32	1872	1	1503	FALSE	FALSE	FALSE	FALSE	FALSE	49.3798767967146	49.3798767967146	49.3798767967146	49.3798767967146	49.3798767967146
794	INF	naive	female	40	1361	5	1818	TRUE	FALSE	TRUE	FALSE	TRUE	40.6735112936345	59.7289527720739	59.4332648870637	59.7289527720739	40.6735112936345	Rlp
795	INF	naive	female	36	395	0	2196	FALSE	TRUE	FALSE	FALSE	TRUE	72.1478439425051	48.6899383983573	72.1478439425051	72.1478439425051	48.6899383983573	dEDSS
796	INF	naive	female	31	1723	1	1804	TRUE	TRUE	TRUE	TRUE	TRUE	45.9958932238193	59.2689938398357	45.9958932238193	58.776180698152	45.9958932238193	Rlp+T2
797	FTY	naive	female	36	3577	2	364	FALSE	FALSE	TRUE	FALSE	TRUE	11.958932238193	11.958932238193	11.6960985626283	11.958932238193	11.6960985626283	T2
798	INF	naive	male	21	250	1	2884	FALSE	TRUE	FALSE	FALSE	TRUE	94.7515400410678	83.0225872689938	94.7515400410678	94.7515400410678	83.0225872689938	dEDSS
799	INF	naive	female	28	71	1.5	1835	FALSE	FALSE	FALSE	FALSE	FALSE	60.2874743326489	60.2874743326489	60.2874743326489	60.2874743326489	60.2874743326489
800	GA	naive	female	24	883	1	1412	FALSE	FALSE	FALSE	FALSE	FALSE	46.3901437371663	46.3901437371663	46.3901437371663	46.3901437371663	46.3901437371663
801	INF	naive	female	35	166	0	2500	FALSE	TRUE	TRUE	TRUE	TRUE	82.135523613963	58.4476386036961	81.8726899383984	57.82340862423	57.82340862423	Gd
802	INF	naive	female	34	244	1	2555	FALSE	TRUE	FALSE	FALSE	TRUE	83.9425051334702	83.9425051334702	83.9425051334702	83.9425051334702	83.9425051334702	dEDSS
803	INF	naive	female	27	2823	1	1415	TRUE	FALSE	FALSE	TRUE	TRUE	21.1909650924025	46.4887063655031	46.4887063655031	44.911704312115	21.1909650924025	Rlp
804	INF	naive	female	37	2213	0.5	2926	FALSE	TRUE	TRUE	TRUE	TRUE	96.1314168377823	71.9835728952772	83.2525667351129	83.2525667351129	71.9835728952772	dEDSS
805	INF	naive	female	35	126	1	2540	FALSE	FALSE	FALSE	FALSE	FALSE	83.4496919917865	83.4496919917865	83.4496919917865	83.4496919917865	83.4496919917865
806	GA	naive	male	28	1918	0	1824	TRUE	TRUE	FALSE	FALSE	TRUE	53.8151950718686	59.9260780287474	59.9260780287474	59.9260780287474	53.8151950718686	Rlp
807	INF	naive	female	41	9	0	1462	FALSE	TRUE	FALSE	FALSE	TRUE	48.0328542094456	24.1478439425051	48.0328542094456	48.0328542094456	24.1478439425051	dEDSS
808	INF	naive	female	34	24	1.5	1443	TRUE	FALSE	FALSE	FALSE	TRUE	29.5359342915811	47.4086242299795	47.4086242299795	47.4086242299795	29.5359342915811	Rlp
809	GA	naive	female	30	1845	1	720	TRUE	FALSE	TRUE	FALSE	TRUE	19.8439425051335	23.6550308008214	10.6776180698152	23.6550308008214	10.6776180698152	T2
810	INF	naive	female	18	359	1.5	1085	FALSE	FALSE	TRUE	FALSE	TRUE	35.64681724846	35.64681724846	10.3490759753593	35.64681724846	10.3490759753593	T2
811	INF	naive	female	40	4052	1.5	359	TRUE	FALSE	TRUE	TRUE	TRUE	10.9075975359343	11.7946611909651	10.8090349075975	10.8090349075975	10.8090349075975	T2+Gd
812	GA	INF	female	41	4412	1.5	350	FALSE	FALSE	TRUE	TRUE	TRUE	11.4989733059548	11.4989733059548	11.2689938398357	11.2689938398357	11.2689938398357	T2+Gd
813	INF	naive	female	37	2955	0.5	1450	TRUE	TRUE	FALSE	TRUE	TRUE	19.0225872689938	23.5564681724846	47.6386036960986	47.047227926078	19.0225872689938	Rlp
814	INF	naive	female	32	42	0	359	FALSE	FALSE	TRUE	TRUE	TRUE	11.7946611909651	11.7946611909651	11.564681724846	11.564681724846	11.564681724846	T2+Gd
815	GA	INF	female	33	401	0	373	FALSE	TRUE	TRUE	TRUE	TRUE	12.2546201232033	12.2874743326489	11.2361396303901	11.2361396303901	11.2361396303901	T2+Gd
816	INF	naive	female	36	244	1.5	1449	FALSE	FALSE	FALSE	FALSE	FALSE	47.605749486653	47.605749486653	47.605749486653	47.605749486653	47.605749486653
817	INF	naive	female	28	2123	0	1389	TRUE	TRUE	TRUE	TRUE	TRUE	44.3860369609856	35.3182751540041	34.8583162217659	34.8583162217659	34.8583162217659	T2+Gd
818	INF	1st in prog.	female	31	3215	1	0	FALSE	FALSE	FALSE	FALSE	FALSE	0	0	0	0	0
819	NAT	naive	female	32	3542	1.5	341	FALSE	FALSE	FALSE	FALSE	FALSE	11.2032854209446	11.2032854209446	11.2032854209446	11.2032854209446	11.2032854209446
820	GA	naive	male	38	1001	0.5	1819	FALSE	TRUE	FALSE	FALSE	TRUE	59.7618069815195	59.7618069815195	59.7618069815195	59.7618069815195	59.7618069815195	dEDSS
821	INF	naive	male	44	2755	0	1826	FALSE	TRUE	FALSE	FALSE	TRUE	59.9917864476386	59.9917864476386	59.9917864476386	59.9917864476386	59.9917864476386	dEDSS
822	INF	naive	male	33	913	1	1080	FALSE	TRUE	FALSE	FALSE	TRUE	35.482546201232	11.5318275154004	35.482546201232	35.482546201232	11.5318275154004	dEDSS
823	INF	naive	female	41	986	1.5	710	FALSE	FALSE	FALSE	FALSE	FALSE	23.3264887063655	23.3264887063655	23.3264887063655	23.3264887063655	23.3264887063655
824	GA	INF	female	43	1697	1.5	385	FALSE	FALSE	FALSE	FALSE	FALSE	12.6488706365503	12.6488706365503	12.6488706365503	12.6488706365503	12.6488706365503
825	INF	naive	female	26	21	1	1917	FALSE	TRUE	TRUE	FALSE	TRUE	62.9815195071869	36.3696098562628	51.1211498973306	62.9815195071869	36.3696098562628	dEDSS
826	INF	naive	male	41	231	1.5	1096	TRUE	FALSE	FALSE	FALSE	TRUE	17.0513347022587	36.0082135523614	36.0082135523614	36.0082135523614	17.0513347022587	Rlp
827	GA	naive	female	33	545	1	1095	FALSE	TRUE	TRUE	FALSE	TRUE	35.9753593429158	36.1396303901437	35.0225872689938	35.9753593429158	35.0225872689938	T2
828	GA	GLA	female	36	1645	2	0	FALSE	FALSE	FALSE	FALSE	FALSE	0	0	0	0	0
829	INF	naive	female	39	19	0	1821	FALSE	TRUE	FALSE	FALSE	TRUE	59.8275154004107	35.9425051334702	59.8275154004107	59.8275154004107	35.9425051334702	dEDSS
830	INF	naive	female	46	387	1	1463	FALSE	FALSE	FALSE	FALSE	FALSE	48.0657084188912	48.0657084188912	48.0657084188912	48.0657084188912	48.0657084188912
831	INF	naive	female	38	2192	0.5	1461	FALSE	FALSE	FALSE	FALSE	FALSE	48	48	48	48	48
832	INF	naive	female	30	19	1	2186	FALSE	FALSE	FALSE	FALSE	FALSE	71.8193018480493	71.8193018480493	71.8193018480493	71.8193018480493	71.8193018480493
833	INF	naive	female	20	32	1	721	TRUE	FALSE	TRUE	TRUE	TRUE	0.624229979466119	23.6878850102669	23.4250513347023	11.5975359342916	0.624229979466119	Rlp
834	INF	naive	male	48	21	2	1452	TRUE	TRUE	TRUE	FALSE	TRUE	17.5770020533881	47.7043121149897	47.4743326488706	47.7043121149897	17.5770020533881	Rlp
835	INF	naive	male	29	95	0	1812	FALSE	FALSE	TRUE	FALSE	TRUE	59.5318275154004	59.5318275154004	35.1868583162218	59.5318275154004	35.1868583162218	T2
836	INF	naive	female	43	19	0	1814	FALSE	FALSE	FALSE	FALSE	FALSE	59.5975359342916	59.5975359342916	59.5975359342916	59.5975359342916	59.5975359342916
837	INF	naive	male	44	31	1	1459	FALSE	FALSE	FALSE	FALSE	FALSE	47.9342915811088	47.9342915811088	47.9342915811088	47.9342915811088	47.9342915811088
838	INF	naive	female	60	42	2	1165	TRUE	FALSE	FALSE	FALSE	TRUE	28.0574948665298	38.2751540041068	38.2751540041068	38.2751540041068	28.0574948665298	Rlp
839	INF	naive	female	27	246	4	357	TRUE	FALSE	TRUE	TRUE	TRUE	5.51950718685832	11.7289527720739	11.4661190965092	11.4661190965092	5.51950718685832	Rlp
840	NAT	naive	female	28	612	3.5	734	FALSE	TRUE	FALSE	FALSE	TRUE	24.1149897330595	24.1149897330595	24.1149897330595	24.1149897330595	24.1149897330595	dEDSS
841	INF	naive	female	61	56	3	756	FALSE	FALSE	FALSE	FALSE	FALSE	24.8377823408624	24.8377823408624	24.8377823408624	24.8377823408624	24.8377823408624
842	INF	naive	female	36	1408	0	1459	FALSE	FALSE	FALSE	FALSE	FALSE	47.9342915811088	47.9342915811088	47.9342915811088	47.9342915811088	47.9342915811088
843	INF	naive	male	50	14	3	1157	TRUE	FALSE	TRUE	FALSE	TRUE	31.605749486653	38.0123203285421	35.0225872689938	38.0123203285421	31.605749486653	Rlp
844	INF	naive	female	41	174	2	1127	FALSE	FALSE	FALSE	FALSE	FALSE	37.0266940451745	37.0266940451745	37.0266940451745	37.0266940451745	37.0266940451745
845	INF	naive	male	28	24	2	728	FALSE	FALSE	FALSE	FALSE	FALSE	23.917864476386	23.917864476386	23.917864476386	23.917864476386	23.917864476386
846	INF	naive	female	45	35	2	1120	FALSE	FALSE	FALSE	FALSE	FALSE	36.7967145790554	36.7967145790554	36.7967145790554	36.7967145790554	36.7967145790554
847	GA	naive	male	33	1013	1	2036	FALSE	FALSE	FALSE	FALSE	FALSE	66.8911704312115	66.8911704312115	66.8911704312115	66.8911704312115	66.8911704312115
848	INF	naive	male	30	1170	1	786	FALSE	FALSE	FALSE	FALSE	FALSE	25.82340862423	25.82340862423	25.82340862423	25.82340862423	25.82340862423
849	INF	1st in prog.	male	32	1957	0	0	FALSE	FALSE	FALSE	FALSE	FALSE	0	0	0	0	0
850	INF	naive	female	33	7	0	1095	FALSE	FALSE	TRUE	FALSE	TRUE	35.9753593429158	35.9753593429158	23.2279260780287	35.9753593429158	23.2279260780287	T2
851	GA	INF	female	36	1102	0	25	FALSE	FALSE	FALSE	FALSE	FALSE	0.82135523613963	0.82135523613963	0.82135523613963	0.82135523613963	0.82135523613963
852	INF	naive	male	35	21	1.5	1471	TRUE	FALSE	TRUE	FALSE	TRUE	46.4887063655031	48.3285420944559	47.3757700205339	48.3285420944559	46.4887063655031	Rlp
853	INF	naive	male	46	98	1.5	2215	TRUE	TRUE	TRUE	TRUE	TRUE	47.7043121149897	47.3100616016427	46.8172484599589	46.8172484599589	46.8172484599589	T2+Gd
854	INF	naive	female	26	469	1.5	1638	FALSE	FALSE	FALSE	FALSE	FALSE	53.8151950718686	53.8151950718686	53.8151950718686	53.8151950718686	53.8151950718686
855	INF	naive	female	24	49	0	1110	FALSE	TRUE	FALSE	FALSE	TRUE	36.4681724845996	12.1889117043121	36.4681724845996	36.4681724845996	12.1889117043121	dEDSS
856	INF	naive	female	27	2	0	1803	FALSE	FALSE	FALSE	FALSE	FALSE	59.2361396303901	59.2361396303901	59.2361396303901	59.2361396303901	59.2361396303901
857	INF	naive	female	47	103	1.5	1099	FALSE	FALSE	FALSE	TRUE	TRUE	36.1067761806982	36.1067761806982	36.1067761806982	23.6878850102669	23.6878850102669	Gd
858	INF	naive	female	44	1049	1.5	1449	FALSE	FALSE	FALSE	FALSE	FALSE	47.605749486653	47.605749486653	47.605749486653	47.605749486653	47.605749486653
859	INF	naive	female	30	161	1	2904	TRUE	FALSE	FALSE	TRUE	TRUE	95.4414784394251	95.4086242299795	95.4086242299795	95.1786447638604	95.1786447638604	Gd
860	INF	naive	male	40	1880	1.5	1455	FALSE	FALSE	FALSE	FALSE	FALSE	47.8028747433265	47.8028747433265	47.8028747433265	47.8028747433265	47.8028747433265
861	GA	INF	male	44	3337	2	678	TRUE	TRUE	TRUE	TRUE	TRUE	2.06981519507187	11.958932238193	22.0123203285421	22.0123203285421	2.06981519507187	Rlp
862	FTY	naive	male	46	4016	4.5	0	FALSE	FALSE	FALSE	FALSE	FALSE	0	0	0	0	0
863	INF	naive	female	32	83	0	1458	TRUE	TRUE	TRUE	FALSE	TRUE	47.4414784394251	23.9835728952772	47.7371663244353	47.9014373716632	23.9835728952772	dEDSS
864	INF	naive	female	21	129	1	2241	FALSE	FALSE	FALSE	FALSE	FALSE	73.6262833675565	73.6262833675565	73.6262833675565	73.6262833675565	73.6262833675565
865	INF	naive	female	52	2638	1.5	1837	TRUE	FALSE	TRUE	TRUE	TRUE	56.5092402464066	60.35318275154	59.8932238193018	36.0082135523614	36.0082135523614	Gd
866	INF	naive	female	38	2414	0	1812	FALSE	TRUE	FALSE	FALSE	TRUE	59.5318275154004	48.0985626283368	59.5318275154004	59.5318275154004	48.0985626283368	dEDSS
867	INF	naive	female	26	1176	0	2187	TRUE	TRUE	TRUE	TRUE	TRUE	50.135523613963	59.9260780287474	48.2628336755647	48.2628336755647	48.2628336755647	T2+Gd
868	GA	INF	female	32	3365	1	0	FALSE	FALSE	FALSE	FALSE	FALSE	0	0	0	0	0
869	FTY	naive	female	39	4456	3	1455	FALSE	FALSE	FALSE	FALSE	FALSE	47.8028747433265	47.8028747433265	47.8028747433265	47.8028747433265	47.8028747433265
870	GA	INF	female	33	2274	2.5	441	FALSE	FALSE	TRUE	FALSE	TRUE	14.4887063655031	14.4887063655031	13.8973305954825	14.4887063655031	13.8973305954825	T2
871	INF	naive	male	40	4187	3	724	FALSE	FALSE	TRUE	FALSE	TRUE	23.7864476386037	23.7864476386037	22.9322381930185	23.7864476386037	22.9322381930185	T2
872	GA	INF	male	42	4913	3	729	FALSE	FALSE	TRUE	FALSE	TRUE	23.9507186858316	23.9507186858316	10.9075975359343	23.9507186858316	10.9075975359343	T2
873	FTY	naive	female	23	3057	1.5	1455	FALSE	FALSE	FALSE	FALSE	FALSE	47.8028747433265	47.8028747433265	47.8028747433265	47.8028747433265	47.8028747433265
874	INF	naive	female	30	1231	0	1453	FALSE	TRUE	FALSE	FALSE	TRUE	47.7371663244353	47.7371663244353	47.7371663244353	47.7371663244353	47.7371663244353	dEDSS
875	INF	naive	female	48	2684	1	1089	TRUE	FALSE	TRUE	FALSE	TRUE	34.8911704312115	35.7782340862423	35.5482546201232	35.7782340862423	34.8911704312115	Rlp
876	INF	naive	female	30	33	2	733	FALSE	FALSE	TRUE	FALSE	TRUE	24.082135523614	24.082135523614	11.7289527720739	24.082135523614	11.7289527720739	T2
877	GA	naive	male	28	358	2	4208	FALSE	TRUE	FALSE	FALSE	TRUE	138.250513347023	112.985626283368	138.250513347023	138.250513347023	112.985626283368	dEDSS
878	INF	naive	male	26	420	1.5	854	FALSE	FALSE	FALSE	FALSE	FALSE	28.0574948665298	28.0574948665298	28.0574948665298	28.0574948665298	28.0574948665298
879	INF	naive	female	26	101	0	3438	FALSE	TRUE	TRUE	FALSE	TRUE	112.952772073922	89.0677618069815	98.2340862422998	112.952772073922	89.0677618069815	dEDSS
880	GA	naive	female	49	6078	2.5	1162	FALSE	TRUE	FALSE	FALSE	TRUE	38.17659137577	38.17659137577	38.17659137577	38.17659137577	38.17659137577	dEDSS
881	INF	naive	female	40	1336	1	1529	TRUE	TRUE	FALSE	TRUE	TRUE	50.135523613963	50.2669404517454	50.2340862422998	46.5872689938398	46.5872689938398	Gd
882	INF	naive	female	43	1865	2	1095	FALSE	TRUE	TRUE	TRUE	TRUE	35.9753593429158	35.9425051334702	35.7782340862423	35.7782340862423	35.7782340862423	T2+Gd
883	INF	naive	female	32	4030	0	1817	FALSE	TRUE	FALSE	FALSE	TRUE	59.6960985626283	59.6960985626283	59.6960985626283	59.6960985626283	59.6960985626283	dEDSS
884	GA	naive	female	49	48	1	1085	FALSE	FALSE	FALSE	FALSE	FALSE	35.64681724846	35.64681724846	35.64681724846	35.64681724846	35.64681724846
885	INF	naive	female	36	7	0	1801	FALSE	TRUE	FALSE	FALSE	TRUE	59.170431211499	59.2032854209446	59.170431211499	59.170431211499	59.170431211499
886	GA	INF	female	41	1809	1	241	FALSE	FALSE	FALSE	FALSE	FALSE	7.91786447638604	7.91786447638604	7.91786447638604	7.91786447638604	7.91786447638604
887	GA	naive	male	47	2309	0	1815	FALSE	FALSE	TRUE	FALSE	TRUE	59.6303901437372	59.6303901437372	34.8911704312115	59.6303901437372	34.8911704312115	T2
888	INF	naive	male	34	2149	0	1823	FALSE	FALSE	FALSE	FALSE	FALSE	59.8932238193018	59.8932238193018	59.8932238193018	59.8932238193018	59.8932238193018
889	INF	naive	female	34	1640	0	1462	FALSE	TRUE	FALSE	FALSE	TRUE	48.0328542094456	48.0328542094456	48.0328542094456	48.0328542094456	48.0328542094456	dEDSS
890	INF	naive	female	37	1929	2	1101	FALSE	FALSE	FALSE	FALSE	FALSE	36.1724845995893	36.1724845995893	36.1724845995893	36.1724845995893	36.1724845995893
891	INF	naive	male	40	3415	2	1096	FALSE	FALSE	FALSE	FALSE	FALSE	36.0082135523614	36.0082135523614	36.0082135523614	36.0082135523614	36.0082135523614
892	INF	naive	female	49	7474	3	1100	TRUE	FALSE	FALSE	FALSE	TRUE	28.4188911704312	36.1396303901437	36.1396303901437	36.1396303901437	28.4188911704312	Rlp
893	INF	naive	male	28	2417	1.5	1482	FALSE	FALSE	FALSE	FALSE	FALSE	48.6899383983573	48.6899383983573	48.6899383983573	48.6899383983573	48.6899383983573
894	INF	naive	female	43	2542	2.5	730	TRUE	TRUE	TRUE	TRUE	TRUE	3.02258726899384	11.958932238193	11.958932238193	11.958932238193	3.02258726899384	Rlp
895	INF	naive	male	34	168	0	2187	FALSE	TRUE	FALSE	FALSE	TRUE	71.8521560574949	60.0574948665298	71.8521560574949	71.8521560574949	60.0574948665298	dEDSS
896	GA	naive	female	47	667	2.5	1519	FALSE	FALSE	FALSE	FALSE	FALSE	49.9055441478439	49.9055441478439	49.9055441478439	49.9055441478439	49.9055441478439
897	INF	naive	female	38	1136	1	1507	FALSE	FALSE	TRUE	TRUE	TRUE	49.5112936344969	49.5112936344969	34.7268993839836	34.7268993839836	34.7268993839836	T2+Gd
898	INF	1st in prog.	female	42	2643	1	375	FALSE	FALSE	FALSE	FALSE	FALSE	12.3203285420945	12.3203285420945	12.3203285420945	12.3203285420945	12.3203285420945
899	INF	naive	male	36	3292	2	1438	FALSE	TRUE	FALSE	FALSE	TRUE	47.2443531827515	47.2443531827515	47.2443531827515	47.2443531827515	47.2443531827515	dEDSS
900	INF	naive	female	55	2989	1	1457	TRUE	FALSE	TRUE	FALSE	TRUE	23.6550308008214	47.8685831622177	23.0308008213552	47.8685831622177	23.0308008213552	T2
901	INF	naive	female	46	3444	1	1094	FALSE	FALSE	TRUE	FALSE	TRUE	35.9425051334702	35.9425051334702	10.8090349075975	35.9425051334702	10.8090349075975	T2
902	GA	naive	male	31	3408	0	1826	FALSE	TRUE	FALSE	FALSE	TRUE	59.9917864476386	59.9917864476386	59.9917864476386	59.9917864476386	59.9917864476386	dEDSS
903	GA	naive	female	34	1829	1	1826	FALSE	FALSE	TRUE	FALSE	TRUE	59.9917864476386	59.9917864476386	34.8911704312115	59.9917864476386	34.8911704312115	T2
904	GA	naive	male	21	45	0	754	FALSE	TRUE	TRUE	FALSE	TRUE	24.7720739219713	24.7720739219713	12.1560574948665	24.7720739219713	12.1560574948665	T2
905	GA	naive	female	35	1943	0	1452	FALSE	TRUE	FALSE	FALSE	TRUE	47.7043121149897	47.7043121149897	47.7043121149897	47.7043121149897	47.7043121149897	dEDSS
906	INF	naive	female	49	1944	2	1462	FALSE	FALSE	FALSE	FALSE	FALSE	48.0328542094456	48.0328542094456	48.0328542094456	48.0328542094456	48.0328542094456
907	GA	INF	female	53	3407	2	0	FALSE	FALSE	FALSE	FALSE	FALSE	0	0	0	0	0
908	INF	naive	male	35	1556	1	1454	FALSE	FALSE	TRUE	TRUE	TRUE	47.7700205338809	47.7700205338809	35.6796714579055	35.6796714579055	35.6796714579055	T2+Gd
909	INF	naive	female	21	17	0	1140	FALSE	FALSE	TRUE	FALSE	TRUE	37.4537987679671	37.4537987679671	22.8336755646817	37.4537987679671	22.8336755646817	T2
910	INF	naive	female	33	67	0	1450	FALSE	TRUE	FALSE	FALSE	TRUE	47.6386036960986	47.6386036960986	47.6386036960986	47.6386036960986	47.6386036960986	dEDSS
911	INF	naive	female	48	52	2	1441	FALSE	FALSE	TRUE	FALSE	TRUE	47.3429158110883	47.3429158110883	47.3429158110883	47.3429158110883	47.3429158110883	T2
912	INF	naive	female	32	255	2	1825	TRUE	FALSE	FALSE	FALSE	TRUE	39.7207392197125	59.958932238193	59.958932238193	59.958932238193	39.7207392197125	Rlp
913	INF	1st in prog.	female	17	194	0	0	FALSE	FALSE	FALSE	FALSE	FALSE	0	0	0	0	0
914	INF	1st in prog.	female	18	525	0	534	TRUE	TRUE	TRUE	TRUE	TRUE	6.47227926078029	7.5564681724846	10.5133470225873	10.5133470225873	6.47227926078029	Rlp
915	INF	naive	female	45	91	1.5	259	FALSE	FALSE	FALSE	FALSE	FALSE	8.50924024640657	8.50924024640657	8.50924024640657	8.50924024640657	8.50924024640657
916	INF	naive	female	18	55	0	822	FALSE	FALSE	TRUE	TRUE	TRUE	27.006160164271	27.006160164271	24.4435318275154	24.4435318275154	24.4435318275154	T2+Gd
917	INF	1st in prog.	female	18	143	0	0	FALSE	FALSE	FALSE	FALSE	FALSE	0	0	0	0	0
918	INF	naive	female	45	3178	4	1832	TRUE	FALSE	FALSE	FALSE	TRUE	9.13347022587269	60.1889117043121	60.1889117043121	60.1889117043121	9.13347022587269	Rlp
919	INF	naive	female	24	704	2	1078	FALSE	FALSE	FALSE	FALSE	FALSE	35.4168377823409	35.4168377823409	35.4168377823409	35.4168377823409	35.4168377823409
920	INF	naive	male	37	32	1	876	FALSE	TRUE	FALSE	FALSE	TRUE	28.7802874743326	29.6673511293634	28.7802874743326	28.7802874743326	28.7802874743326
921	INF	naive	female	27	124	2	1106	FALSE	FALSE	FALSE	FALSE	FALSE	36.3367556468172	36.3367556468172	36.3367556468172	36.3367556468172	36.3367556468172
922	INF	naive	male	41	189	1.5	2225	TRUE	TRUE	TRUE	FALSE	TRUE	46.4229979466119	73.1006160164271	72.870636550308	73.1006160164271	46.4229979466119	Rlp
923	FTY	naive	male	47	2457	3	0	FALSE	FALSE	FALSE	FALSE	FALSE	0	0	0	0	0
924	INF	naive	female	38	5444	4	2332	TRUE	FALSE	FALSE	FALSE	TRUE	25.5934291581109	76.6160164271047	76.6160164271047	76.6160164271047	25.5934291581109	Rlp
925	FTY	naive	female	23	1552	3	1105	TRUE	FALSE	TRUE	TRUE	TRUE	14.6858316221766	36.3039014373717	11.5318275154004	11.5318275154004	11.5318275154004	T2+Gd
926	INF	naive	male	42	1684	3	1449	TRUE	FALSE	TRUE	FALSE	TRUE	14.4887063655031	47.605749486653	11.7618069815195	47.605749486653	11.7618069815195	T2
927	INF	naive	female	30	18	2	1421	FALSE	FALSE	FALSE	FALSE	FALSE	46.6858316221766	46.6858316221766	46.6858316221766	46.6858316221766	46.6858316221766
928	INF	naive	female	26	19	0.5	1676	FALSE	TRUE	TRUE	TRUE	TRUE	55.0636550308008	43.9260780287474	43.4989733059548	43.4989733059548	43.4989733059548	T2+Gd
929	INF	naive	female	47	406	3	1594	FALSE	FALSE	FALSE	FALSE	FALSE	52.3696098562628	52.3696098562628	52.3696098562628	52.3696098562628	52.3696098562628
930	GA	INF	female	52	2003	3.5	224	FALSE	FALSE	FALSE	FALSE	FALSE	7.35934291581109	7.35934291581109	7.35934291581109	7.35934291581109	7.35934291581109
931	INF	naive	female	38	148	2	1463	FALSE	FALSE	FALSE	FALSE	FALSE	48.0657084188912	48.0657084188912	48.0657084188912	48.0657084188912	48.0657084188912
932	INF	naive	female	40	124	2	1820	FALSE	FALSE	FALSE	FALSE	FALSE	59.7946611909651	59.7946611909651	59.7946611909651	59.7946611909651	59.7946611909651
933	INF	naive	female	41	1872	0	1459	FALSE	TRUE	FALSE	FALSE	TRUE	47.9342915811088	36.0082135523614	47.9342915811088	47.9342915811088	36.0082135523614	dEDSS
934	INF	naive	male	40	1245	1	1450	FALSE	TRUE	FALSE	FALSE	TRUE	47.6386036960986	47.6386036960986	47.6386036960986	47.6386036960986	47.6386036960986	dEDSS
935	INF	naive	female	41	1190	4.5	721	FALSE	FALSE	FALSE	FALSE	FALSE	23.6878850102669	23.6878850102669	23.6878850102669	23.6878850102669	23.6878850102669
936	INF	naive	male	33	676	3	730	FALSE	TRUE	FALSE	FALSE	TRUE	23.9835728952772	23.9835728952772	23.9835728952772	23.9835728952772	23.9835728952772	dEDSS
937	INF	naive	female	40	11	1	1456	FALSE	FALSE	FALSE	FALSE	FALSE	47.8357289527721	47.8357289527721	47.8357289527721	47.8357289527721	47.8357289527721
938	INF	naive	female	36	7	0	1703	FALSE	FALSE	FALSE	FALSE	FALSE	55.9507186858316	55.9507186858316	55.9507186858316	55.9507186858316	55.9507186858316
939	GA	INF	female	41	1710	0	873	FALSE	FALSE	FALSE	FALSE	FALSE	28.6817248459959	28.6817248459959	28.6817248459959	28.6817248459959	28.6817248459959
940	INF	naive	male	38	1207	1	2941	FALSE	FALSE	FALSE	FALSE	FALSE	96.6242299794661	96.6242299794661	96.6242299794661	96.6242299794661	96.6242299794661
941	INF	naive	female	56	2449	3	1822	FALSE	FALSE	FALSE	FALSE	FALSE	59.8603696098563	59.8603696098563	59.8603696098563	59.8603696098563	59.8603696098563
942	INF	naive	female	34	43	2	2204	TRUE	FALSE	FALSE	FALSE	TRUE	40.7063655030801	72.4106776180698	72.4106776180698	72.4106776180698	40.7063655030801	Rlp
943	GA	naive	male	36	45	2.5	659	FALSE	TRUE	FALSE	FALSE	TRUE	21.6509240246407	21.6509240246407	21.6509240246407	21.6509240246407	21.6509240246407	dEDSS
944	INF	naive	female	48	39	2	1162	TRUE	TRUE	TRUE	FALSE	TRUE	23.7864476386037	37.9466119096509	37.6509240246407	38.17659137577	23.7864476386037	Rlp
945	INF	naive	female	22	138	3	2646	TRUE	TRUE	TRUE	TRUE	TRUE	86.4722792607803	87.3921971252567	87.3264887063655	87.3264887063655	86.4722792607803	Rlp
946	FTY	naive	female	30	2829	4.5	641	FALSE	FALSE	FALSE	FALSE	FALSE	21.0595482546201	21.0595482546201	21.0595482546201	21.0595482546201	21.0595482546201
947	INF	naive	female	40	89	1	841	TRUE	FALSE	TRUE	FALSE	TRUE	15.0800821355236	27.6303901437372	10.1519507186858	27.6303901437372	10.1519507186858	T2
948	INF	naive	female	40	26	1	1081	FALSE	FALSE	FALSE	FALSE	FALSE	35.5154004106776	35.5154004106776	35.5154004106776	35.5154004106776	35.5154004106776
949	GA	naive	female	56	201	3	1856	FALSE	FALSE	FALSE	FALSE	FALSE	60.9774127310062	60.9774127310062	60.9774127310062	60.9774127310062	60.9774127310062
950	INF	naive	female	35	142	1	1111	FALSE	FALSE	FALSE	FALSE	FALSE	36.5010266940452	36.5010266940452	36.5010266940452	36.5010266940452	36.5010266940452
951	INF	naive	male	36	112	1	818	FALSE	FALSE	TRUE	FALSE	TRUE	26.8747433264887	26.8747433264887	11.006160164271	26.8747433264887	11.006160164271	T2
952	INF	naive	male	37	34	2	979	FALSE	FALSE	FALSE	FALSE	FALSE	32.1642710472279	32.1642710472279	32.1642710472279	32.1642710472279	32.1642710472279
953	GA	naive	female	38	4486	2	362	TRUE	FALSE	TRUE	TRUE	TRUE	11.8932238193018	11.8932238193018	11.7618069815195	11.7618069815195	11.7618069815195	T2+Gd
954	NAT	naive	female	39	4884	4	360	FALSE	FALSE	FALSE	FALSE	FALSE	11.8275154004107	11.8275154004107	11.8275154004107	11.8275154004107	11.8275154004107
955	FTY	naive	male	26	1224	2	722	FALSE	FALSE	TRUE	FALSE	TRUE	23.7207392197125	23.7207392197125	23.4907597535934	23.7207392197125	23.4907597535934	T2
956	INF	naive	male	30	1854	0	1457	FALSE	FALSE	FALSE	FALSE	FALSE	47.8685831622177	47.8685831622177	47.8685831622177	47.8685831622177	47.8685831622177
957	INF	naive	male	49	42	1.5	1457	FALSE	FALSE	FALSE	FALSE	FALSE	47.8685831622177	47.8685831622177	47.8685831622177	47.8685831622177	47.8685831622177
958	INF	naive	male	37	19	2	1094	FALSE	FALSE	FALSE	FALSE	FALSE	35.9425051334702	35.9425051334702	35.9425051334702	35.9425051334702	35.9425051334702
959	INF	naive	male	33	10	1	730	TRUE	FALSE	TRUE	FALSE	TRUE	24.0164271047228	23.9835728952772	23.6878850102669	23.9835728952772	23.6878850102669	T2
960	GA	INF	male	35	752	1.5	354	FALSE	FALSE	FALSE	TRUE	TRUE	11.6303901437372	11.6303901437372	11.6303901437372	11.3347022587269	11.3347022587269	Gd
961	INF	naive	male	40	1182	0	1818	FALSE	TRUE	FALSE	FALSE	TRUE	59.7289527720739	59.7289527720739	59.7289527720739	59.7289527720739	59.7289527720739	dEDSS
962	INF	naive	female	39	22	0	1461	TRUE	FALSE	FALSE	FALSE	TRUE	41.3305954825462	48	48	48	41.3305954825462	Rlp
963	INF	naive	female	47	1171	1	1461	FALSE	FALSE	FALSE	FALSE	FALSE	48	48	48	48	48
964	INF	naive	male	26	1839	0	1824	FALSE	TRUE	TRUE	FALSE	TRUE	59.9260780287474	59.9260780287474	59.6303901437372	59.9260780287474	59.6303901437372	T2
965	GA	naive	female	38	2993	0	1555	TRUE	TRUE	TRUE	FALSE	TRUE	31.5728952772074	35.9753593429158	47.3100616016427	51.088295687885	31.5728952772074	Rlp
966	INF	naive	female	46	193	2	1442	TRUE	TRUE	FALSE	FALSE	TRUE	16.4271047227926	47.3757700205339	47.3757700205339	47.3757700205339	16.4271047227926	Rlp
967	GA	naive	female	35	42	1.5	1096	FALSE	FALSE	FALSE	TRUE	TRUE	36.0082135523614	36.0082135523614	36.0082135523614	35.6796714579055	35.6796714579055	Gd
968	INF	naive	female	24	1115	0	1494	FALSE	FALSE	TRUE	TRUE	TRUE	49.0841889117043	49.0841889117043	47.6386036960986	47.6386036960986	47.6386036960986	T2+Gd
969	INF	naive	male	49	4	2	1459	TRUE	TRUE	TRUE	FALSE	TRUE	41.1334702258727	47.9671457905544	35.2854209445585	47.9342915811088	35.2854209445585	T2
970	GA	naive	female	27	1471	1.5	1092	TRUE	FALSE	FALSE	TRUE	TRUE	35.5482546201232	35.8767967145791	35.8767967145791	23.8850102669405	23.8850102669405	Gd
971	GA	naive	female	38	122	2.5	1827	FALSE	FALSE	FALSE	FALSE	FALSE	60.0246406570842	60.0246406570842	60.0246406570842	60.0246406570842	60.0246406570842
972	INF	naive	female	29	7	1	381	TRUE	FALSE	TRUE	TRUE	TRUE	8.83778234086242	12.517453798768	11.564681724846	11.564681724846	8.83778234086242	Rlp
973	NAT	naive	female	30	388	2	0	FALSE	FALSE	FALSE	FALSE	FALSE	0	0	0	0	0
974	INF	naive	female	26	97	2	1462	FALSE	FALSE	TRUE	FALSE	TRUE	48.0328542094456	48.0328542094456	11.6960985626283	48.0328542094456	11.6960985626283	T2
975	INF	naive	male	35	3736	3	1099	TRUE	FALSE	FALSE	FALSE	TRUE	33.3798767967146	36.1067761806982	36.1067761806982	36.1067761806982	33.3798767967146	Rlp
976	INF	naive	male	58	264	1.5	1099	TRUE	TRUE	TRUE	FALSE	TRUE	20.6981519507187	36.1067761806982	35.6796714579055	36.1067761806982	20.6981519507187	Rlp
977	INF	naive	female	42	3	3	2016	FALSE	TRUE	FALSE	FALSE	TRUE	66.2340862422998	66.2669404517454	66.2340862422998	66.2340862422998	66.2340862422998
978	GA	naive	male	36	308	2	1890	TRUE	TRUE	TRUE	FALSE	TRUE	58.4147843942505	62.0944558521561	11.6960985626283	62.0944558521561	11.6960985626283	T2
979	INF	naive	male	31	642	1	1135	FALSE	FALSE	FALSE	FALSE	FALSE	37.2895277207392	37.2895277207392	37.2895277207392	37.2895277207392	37.2895277207392
980	INF	naive	female	50	144	1	2166	TRUE	TRUE	FALSE	FALSE	TRUE	38.8336755646817	47.5728952772074	71.1622176591376	71.1622176591376	38.8336755646817	Rlp
981	INF	naive	female	43	2393	2	2196	FALSE	TRUE	FALSE	FALSE	TRUE	72.1478439425051	72.1478439425051	72.1478439425051	72.1478439425051	72.1478439425051	dEDSS
982	INF	naive	female	46	182	1	1463	TRUE	TRUE	TRUE	FALSE	TRUE	38.8665297741273	48.0657084188912	23.4579055441478	48.0657084188912	23.4579055441478	T2
983	FTY	naive	female	51	1701	2	0	FALSE	FALSE	FALSE	FALSE	FALSE	0	0	0	0	0
984	GA	naive	female	52	1929	2	721	FALSE	FALSE	FALSE	FALSE	FALSE	23.6878850102669	23.6878850102669	23.6878850102669	23.6878850102669	23.6878850102669
985	INF	naive	female	42	158	3	846	TRUE	FALSE	TRUE	FALSE	TRUE	26.2833675564682	27.7946611909651	23.4250513347023	27.7946611909651	23.4250513347023	T2
986	INF	naive	female	47	399	2.5	1456	FALSE	FALSE	TRUE	FALSE	TRUE	47.8357289527721	47.8357289527721	11.4661190965092	47.8357289527721	11.4661190965092	T2
987	INF	naive	male	41	3294	2.5	1484	FALSE	FALSE	FALSE	FALSE	FALSE	48.7556468172485	48.7556468172485	48.7556468172485	48.7556468172485	48.7556468172485
988	INF	naive	female	45	4261	2	1806	TRUE	TRUE	TRUE	TRUE	TRUE	8.73921971252567	35.64681724846	35.2197125256674	35.2197125256674	8.73921971252567	Rlp
989	INF	naive	female	47	118	2	1099	FALSE	FALSE	FALSE	FALSE	FALSE	36.1067761806982	36.1067761806982	36.1067761806982	36.1067761806982	36.1067761806982
990	INF	naive	female	51	1693	1.5	1078	TRUE	TRUE	FALSE	FALSE	TRUE	12.8788501026694	35.4168377823409	35.4168377823409	35.4168377823409	12.8788501026694	Rlp
991	GA	naive	female	58	9869	4	1456	FALSE	FALSE	FALSE	FALSE	FALSE	47.8357289527721	47.8357289527721	47.8357289527721	47.8357289527721	47.8357289527721
992	INF	naive	female	26	46	2	1456	FALSE	FALSE	TRUE	FALSE	TRUE	47.8357289527721	47.8357289527721	11.2361396303901	47.8357289527721	11.2361396303901	T2
993	INF	naive	male	51	1641	4	1843	FALSE	FALSE	TRUE	TRUE	TRUE	60.5503080082136	60.5503080082136	36.2381930184805	36.2381930184805	36.2381930184805	T2+Gd
994	GA	naive	female	41	75	1.5	2929	FALSE	FALSE	FALSE	FALSE	FALSE	96.2299794661191	96.2299794661191	96.2299794661191	96.2299794661191	96.2299794661191
995	INF	naive	female	25	16	2	1076	FALSE	FALSE	FALSE	FALSE	FALSE	35.3511293634497	35.3511293634497	35.3511293634497	35.3511293634497	35.3511293634497
996	INF	naive	female	20	74	1	1856	FALSE	FALSE	TRUE	TRUE	TRUE	60.9774127310062	60.9774127310062	47.3757700205339	58.611909650924	47.3757700205339	T2
997	INF	naive	male	24	10	2	2519	FALSE	FALSE	FALSE	FALSE	FALSE	82.7597535934292	82.7597535934292	82.7597535934292	82.7597535934292	82.7597535934292
998	INF	naive	female	29	140	1	1878	FALSE	FALSE	FALSE	FALSE	FALSE	61.700205338809	61.700205338809	61.700205338809	61.700205338809	61.700205338809
999	INF	naive	male	43	49	1	1484	TRUE	TRUE	TRUE	FALSE	TRUE	47.1129363449692	48.7556468172485	50.2669404517454	48.7556468172485	47.1129363449692	Rlp
1000	GA	INF	male	48	1624	2	555	TRUE	FALSE	TRUE	TRUE	TRUE	13.8316221765914	18.2340862422998	19.6139630390144	7.62217659137577	7.62217659137577	Gd
1001	INF	naive	female	35	1144	1	1078	FALSE	FALSE	FALSE	FALSE	FALSE	35.4168377823409	35.4168377823409	35.4168377823409	35.4168377823409	35.4168377823409
1002	GA	1st in prog.	female	43	668	1	721	FALSE	FALSE	FALSE	FALSE	FALSE	23.6878850102669	23.6878850102669	23.6878850102669	23.6878850102669	23.6878850102669
1003	INF	naive	male	37	3291	2	2729	FALSE	FALSE	FALSE	FALSE	FALSE	89.6591375770021	89.6591375770021	89.6591375770021	89.6591375770021	89.6591375770021
1004	GA	naive	male	22	1200	2	1722	TRUE	TRUE	TRUE	FALSE	TRUE	50.3983572895277	47.8357289527721	47.8357289527721	56.5749486652977	47.8357289527721	dEDSS+T2
1005	FTY	naive	male	27	2952	3	370	FALSE	FALSE	FALSE	FALSE	FALSE	12.1560574948665	12.1560574948665	12.1560574948665	12.1560574948665	12.1560574948665
1006	INF	naive	female	46	1675	0	1105	FALSE	TRUE	FALSE	FALSE	TRUE	36.3039014373717	24.3449691991786	36.3039014373717	36.3039014373717	24.3449691991786	dEDSS
1007	INF	naive	female	39	1843	0	1827	TRUE	TRUE	TRUE	FALSE	TRUE	40.1478439425051	48	59.3347022587269	60.0246406570842	40.1478439425051	Rlp
1008	INF	naive	male	40	1440	1.5	1253	TRUE	TRUE	FALSE	FALSE	TRUE	39.523613963039	42.5462012320329	41.1663244353183	41.1663244353183	39.523613963039	Rlp
1009	INF	DMF	male	46	3526	3	161	FALSE	FALSE	FALSE	FALSE	FALSE	5.28952772073922	5.28952772073922	5.28952772073922	5.28952772073922	5.28952772073922
1010	INF	naive	male	25	26	3	2016	FALSE	FALSE	TRUE	FALSE	TRUE	66.2340862422998	66.2340862422998	59.564681724846	66.2340862422998	59.564681724846	T2
1011	INF	naive	female	20	646	1	1167	TRUE	TRUE	FALSE	FALSE	TRUE	5.48665297741273	13.1416837782341	38.3408624229979	38.3408624229979	5.48665297741273	Rlp
1012	INF	naive	female	21	186	0	2180	FALSE	TRUE	TRUE	FALSE	TRUE	71.6221765913758	59.6632443531828	47.2772073921971	71.6221765913758	47.2772073921971	T2
1013	INF	naive	female	46	1869	1	1903	FALSE	TRUE	FALSE	FALSE	TRUE	62.5215605749487	62.5872689938398	62.5215605749487	62.5215605749487	62.5215605749487
1014	INF	naive	female	41	2947	0	1486	FALSE	TRUE	TRUE	FALSE	TRUE	48.8213552361396	48.8213552361396	23.4579055441478	48.8213552361396	23.4579055441478	T2
1015	INF	naive	male	27	18	1.5	1485	FALSE	FALSE	FALSE	FALSE	FALSE	48.788501026694	48.788501026694	48.788501026694	48.788501026694	48.788501026694
1016	GA	INF	male	31	1503	1	168	FALSE	FALSE	FALSE	FALSE	FALSE	5.51950718685832	5.51950718685832	5.51950718685832	5.51950718685832	5.51950718685832
1017	FTY	naive	female	35	3063	3.5	1437	FALSE	FALSE	TRUE	FALSE	TRUE	47.211498973306	47.211498973306	47.047227926078	47.211498973306	47.047227926078	T2
1018	INF	naive	female	29	30	1	1091	FALSE	FALSE	FALSE	FALSE	FALSE	35.8439425051335	35.8439425051335	35.8439425051335	35.8439425051335	35.8439425051335
1019	GA	naive	female	52	1941	1	1279	FALSE	FALSE	FALSE	FALSE	FALSE	42.0205338809035	42.0205338809035	42.0205338809035	42.0205338809035	42.0205338809035
1020	GA	naive	female	49	5157	3	1447	FALSE	FALSE	FALSE	FALSE	FALSE	47.5400410677618	47.5400410677618	47.5400410677618	47.5400410677618	47.5400410677618
1021	INF	naive	female	38	1162	1	NA	FALSE	FALSE	FALSE	FALSE	FALSE	NA	NA	NA	NA	NA
1022	INF	naive	male	21	86	1	2349	TRUE	FALSE	TRUE	TRUE	TRUE	27.4661190965092	77.1745379876797	28.6160164271047	28.6160164271047	27.4661190965092	Rlp
1023	INF	naive	female	34	108	2	1287	FALSE	FALSE	FALSE	FALSE	FALSE	42.2833675564682	42.2833675564682	42.2833675564682	42.2833675564682	42.2833675564682
1024	INF	naive	female	20	29	1	1359	FALSE	FALSE	FALSE	FALSE	FALSE	44.6488706365503	44.6488706365503	44.6488706365503	44.6488706365503	44.6488706365503
1025	INF	naive	female	41	1190	0	1085	FALSE	TRUE	TRUE	TRUE	TRUE	35.64681724846	35.6796714579055	34.7268993839836	34.7268993839836	34.7268993839836	T2+Gd
1026	INF	naive	female	37	4961	3	0	FALSE	FALSE	FALSE	FALSE	FALSE	0	0	0	0	0
1027	FTY	naive	female	40	6101	4	363	TRUE	FALSE	FALSE	FALSE	TRUE	10.4476386036961	11.9260780287474	11.9260780287474	11.9260780287474	10.4476386036961	Rlp
1028	INF	naive	female	33	1364	0	1804	FALSE	TRUE	FALSE	FALSE	TRUE	59.2689938398357	59.2689938398357	59.2689938398357	59.2689938398357	59.2689938398357	dEDSS
1029	INF	naive	female	19	1247	1	1020	FALSE	FALSE	FALSE	FALSE	FALSE	33.5112936344969	33.5112936344969	33.5112936344969	33.5112936344969	33.5112936344969
1030	INF	naive	female	26	2142	1	1441	FALSE	FALSE	FALSE	FALSE	FALSE	47.3429158110883	47.3429158110883	47.3429158110883	47.3429158110883	47.3429158110883
1031	INF	naive	female	49	29	2	2457	FALSE	FALSE	TRUE	TRUE	TRUE	80.7227926078029	80.7227926078029	47.1129363449692	72.870636550308	47.1129363449692	T2
1032	INF	naive	female	41	1379	2	1665	TRUE	TRUE	FALSE	FALSE	TRUE	53.9794661190965	54.735112936345	54.7022587268994	54.7022587268994	53.9794661190965	Rlp
1033	GA	INF	female	45	3045	3	126	FALSE	FALSE	FALSE	FALSE	FALSE	4.13963039014374	4.13963039014374	4.13963039014374	4.13963039014374	4.13963039014374
1034	INF	naive	male	30	446	1.5	1281	FALSE	FALSE	FALSE	FALSE	FALSE	42.0862422997947	42.0862422997947	42.0862422997947	42.0862422997947	42.0862422997947
1035	INF	1st in prog.	male	33	1544	1	1254	FALSE	FALSE	TRUE	FALSE	TRUE	41.1991786447639	41.1991786447639	11.4989733059548	41.1991786447639	11.4989733059548	T2
1036	INF	naive	female	21	104	0	2044	FALSE	FALSE	FALSE	FALSE	FALSE	67.1540041067762	67.1540041067762	67.1540041067762	67.1540041067762	67.1540041067762
1037	INF	naive	female	37	42	1	1814	FALSE	FALSE	FALSE	FALSE	FALSE	59.5975359342916	59.5975359342916	59.5975359342916	59.5975359342916	59.5975359342916
1038	INF	naive	female	37	6390	2	2918	TRUE	FALSE	FALSE	FALSE	TRUE	66.7926078028747	95.8685831622177	95.8685831622177	95.8685831622177	66.7926078028747	Rlp
1039	INF	naive	female	33	4147	1.5	1848	FALSE	FALSE	TRUE	FALSE	TRUE	60.7145790554415	60.7145790554415	48	60.7145790554415	48	T2
1040	INF	naive	male	42	784	4	1118	FALSE	FALSE	FALSE	FALSE	FALSE	36.7310061601643	36.7310061601643	36.7310061601643	36.7310061601643	36.7310061601643
1041	INF	naive	female	22	27	1	1189	FALSE	FALSE	FALSE	FALSE	FALSE	39.0636550308008	39.0636550308008	39.0636550308008	39.0636550308008	39.0636550308008
1042	INF	naive	female	31	54	1	1823	TRUE	TRUE	FALSE	FALSE	TRUE	58.7433264887064	59.9260780287474	59.8932238193018	59.8932238193018	58.7433264887064	Rlp
1043	INF	naive	male	36	3013	0	2091	FALSE	TRUE	FALSE	FALSE	TRUE	68.6981519507187	59.7946611909651	68.6981519507187	68.6981519507187	59.7946611909651	dEDSS
1044	INF	naive	male	26	2426	2	2937	FALSE	FALSE	TRUE	TRUE	TRUE	96.4928131416838	96.4928131416838	72.476386036961	72.476386036961	72.476386036961	T2+Gd
1045	INF	naive	female	43	1364	0	1471	FALSE	TRUE	TRUE	TRUE	TRUE	48.3285420944559	48.3285420944559	36.3696098562628	36.3696098562628	36.3696098562628	T2+Gd
1046	INF	naive	female	20	25	0	974	FALSE	FALSE	TRUE	FALSE	TRUE	32	32	11.564681724846	32	11.564681724846	T2
1047	INF	naive	female	25	41	0	2931	FALSE	TRUE	FALSE	FALSE	TRUE	96.2956878850103	72.2464065708419	96.2956878850103	96.2956878850103	72.2464065708419	dEDSS
1048	INF	naive	male	28	125	1	1087	FALSE	FALSE	TRUE	FALSE	TRUE	35.7125256673511	35.7125256673511	35.7125256673511	35.7125256673511	35.7125256673511	T2
1049	GA	naive	female	32	1085	2	1477	FALSE	FALSE	FALSE	FALSE	FALSE	48.5256673511294	48.5256673511294	48.5256673511294	48.5256673511294	48.5256673511294
1050	INF	naive	female	55	3256	2.5	1823	FALSE	FALSE	FALSE	FALSE	FALSE	59.8932238193018	59.8932238193018	59.8932238193018	59.8932238193018	59.8932238193018
1051	GA	naive	female	18	1096	1	1494	TRUE	FALSE	TRUE	FALSE	TRUE	46.2915811088296	49.0841889117043	23.9835728952772	49.0841889117043	23.9835728952772	T2
1052	INF	naive	female	42	2260	2	1826	FALSE	FALSE	FALSE	FALSE	FALSE	59.9917864476386	59.9917864476386	59.9917864476386	59.9917864476386	59.9917864476386
1053	INF	naive	female	49	4585	4	1833	FALSE	FALSE	FALSE	FALSE	FALSE	60.2217659137577	60.2217659137577	60.2217659137577	60.2217659137577	60.2217659137577
1054	INF	naive	male	18	33	1.5	1061	FALSE	FALSE	FALSE	FALSE	FALSE	34.8583162217659	34.8583162217659	34.8583162217659	34.8583162217659	34.8583162217659
1055	INF	naive	female	32	2207	2	1461	FALSE	FALSE	FALSE	FALSE	FALSE	48	48	48	48	48
1056	INF	naive	female	36	91	0	1822	FALSE	FALSE	FALSE	FALSE	FALSE	59.8603696098563	59.8603696098563	59.8603696098563	59.8603696098563	59.8603696098563
1057	INF	naive	female	23	168	1	1833	FALSE	FALSE	FALSE	FALSE	FALSE	60.2217659137577	60.2217659137577	60.2217659137577	60.2217659137577	60.2217659137577
1058	INF	naive	female	56	55	1.5	1908	FALSE	TRUE	FALSE	FALSE	TRUE	62.6858316221766	50.8583162217659	62.6858316221766	62.6858316221766	50.8583162217659	dEDSS
1059	INF	naive	female	41	4	1	1458	FALSE	FALSE	FALSE	FALSE	FALSE	47.9014373716632	47.9014373716632	47.9014373716632	47.9014373716632	47.9014373716632
1060	INF	naive	female	46	3	1	1460	FALSE	FALSE	FALSE	FALSE	FALSE	47.9671457905544	47.9671457905544	47.9671457905544	47.9671457905544	47.9671457905544
1061	INF	naive	male	42	1825	4	2067	FALSE	FALSE	FALSE	FALSE	FALSE	67.9096509240246	67.9096509240246	67.9096509240246	67.9096509240246	67.9096509240246
1062	GA	INF	male	47	3893	4	0	FALSE	FALSE	FALSE	FALSE	FALSE	0	0	0	0	0
1063	INF	naive	female	26	3023	1	1087	TRUE	TRUE	TRUE	TRUE	TRUE	27.3675564681725	35.7125256673511	35.6139630390144	35.6139630390144	27.3675564681725	Rlp
1064	FTY	naive	female	29	4123	2.5	748	FALSE	FALSE	FALSE	FALSE	FALSE	24.5749486652977	24.5749486652977	24.5749486652977	24.5749486652977	24.5749486652977
1065	GA	naive	female	41	2	3.5	1455	TRUE	FALSE	TRUE	FALSE	TRUE	6.8993839835729	47.8028747433265	12.1889117043121	47.8028747433265	6.8993839835729	Rlp
1066	INF	naive	female	25	18	0	2405	TRUE	FALSE	TRUE	TRUE	TRUE	77.7659137577002	79.0143737166324	60.2546201232033	60.2546201232033	60.2546201232033	T2+Gd
1067	INF	naive	female	19	7	0	1463	FALSE	TRUE	TRUE	TRUE	TRUE	48.0657084188912	48.0985626283368	35.9425051334702	35.9425051334702	35.9425051334702	T2+Gd
1068	INF	naive	female	39	379	1	1910	FALSE	FALSE	TRUE	TRUE	TRUE	62.7515400410678	62.7515400410678	36.1724845995893	36.1724845995893	36.1724845995893	T2+Gd
1069	INF	naive	male	49	197	3	1823	FALSE	FALSE	TRUE	TRUE	TRUE	59.8932238193018	59.8932238193018	35.5154004106776	35.5154004106776	35.5154004106776	T2+Gd
1070	GA	naive	female	59	5	4	1514	FALSE	FALSE	TRUE	TRUE	TRUE	49.741273100616	49.741273100616	25.1334702258727	25.1334702258727	25.1334702258727	T2+Gd
1071	INF	naive	female	57	2774	2	1832	FALSE	FALSE	FALSE	FALSE	FALSE	60.1889117043121	60.1889117043121	60.1889117043121	60.1889117043121	60.1889117043121
1072	INF	naive	female	23	1992	3.5	1853	FALSE	FALSE	FALSE	FALSE	FALSE	60.8788501026694	60.8788501026694	60.8788501026694	60.8788501026694	60.8788501026694
1073	INF	naive	male	41	144	1	769	FALSE	TRUE	FALSE	FALSE	TRUE	25.264887063655	24.6078028747433	25.264887063655	25.264887063655	24.6078028747433	dEDSS
1074	INF	naive	female	28	397	2	1456	FALSE	FALSE	FALSE	FALSE	FALSE	47.8357289527721	47.8357289527721	47.8357289527721	47.8357289527721	47.8357289527721
1075	INF	naive	male	36	123	1	1092	FALSE	TRUE	FALSE	FALSE	TRUE	35.8767967145791	35.8767967145791	35.8767967145791	35.8767967145791	35.8767967145791	dEDSS
1076	INF	naive	female	56	93	1.5	2160	TRUE	TRUE	FALSE	FALSE	TRUE	15.7700205338809	23.5893223819302	70.9650924024641	70.9650924024641	15.7700205338809	Rlp
1077	INF	naive	male	27	24	4	1141	TRUE	FALSE	TRUE	FALSE	TRUE	4.23819301848049	37.4866529774127	36.7967145790554	37.4866529774127	4.23819301848049	Rlp
1078	INF	naive	female	39	3353	1.5	2911	TRUE	TRUE	FALSE	FALSE	TRUE	16.8213552361396	71.9835728952772	95.6386036960986	95.6386036960986	16.8213552361396	Rlp
1079	GA	naive	female	53	2584	4	1120	TRUE	FALSE	FALSE	FALSE	TRUE	2.13552361396304	36.7967145790554	36.7967145790554	36.7967145790554	2.13552361396304	Rlp
1080	INF	naive	female	19	366	1.5	2869	TRUE	FALSE	TRUE	TRUE	TRUE	69.388090349076	94.258726899384	69.5195071868583	94.258726899384	69.388090349076	Rlp
1081	INF	naive	female	29	681	2	1120	FALSE	FALSE	FALSE	FALSE	FALSE	36.7967145790554	36.7967145790554	36.7967145790554	36.7967145790554	36.7967145790554
1082	INF	naive	female	42	91	2	1092	FALSE	TRUE	FALSE	FALSE	TRUE	35.8767967145791	35.8767967145791	35.8767967145791	35.8767967145791	35.8767967145791	dEDSS
1083	FTY	naive	female	32	811	2	1454	TRUE	FALSE	TRUE	TRUE	TRUE	22.0123203285421	47.7700205338809	23.129363449692	23.129363449692	22.0123203285421	Rlp
1084	INF	naive	female	35	858	2	808	FALSE	FALSE	FALSE	FALSE	FALSE	26.5462012320329	26.5462012320329	26.5462012320329	26.5462012320329	26.5462012320329
1085	FTY	naive	male	37	1146	3	1433	FALSE	FALSE	FALSE	FALSE	FALSE	47.0800821355236	47.0800821355236	47.0800821355236	47.0800821355236	47.0800821355236
1086	INF	naive	female	64	7	4	1120	TRUE	FALSE	FALSE	FALSE	TRUE	14.9486652977413	36.7967145790554	36.7967145790554	36.7967145790554	14.9486652977413	Rlp
1087	INF	naive	male	26	101	3	1858	TRUE	FALSE	TRUE	TRUE	TRUE	45.305954825462	61.0431211498973	47.3757700205339	47.3757700205339	45.305954825462	Rlp
1088	INF	naive	male	38	53	3	857	FALSE	TRUE	FALSE	FALSE	TRUE	28.1560574948665	28.1560574948665	28.1560574948665	28.1560574948665	28.1560574948665	dEDSS
1089	INF	naive	female	37	2482	2.5	1085	TRUE	TRUE	FALSE	FALSE	TRUE	26.217659137577	35.64681724846	35.64681724846	35.64681724846	26.217659137577	Rlp
1090	INF	naive	female	54	146	3	1113	FALSE	FALSE	FALSE	FALSE	FALSE	36.5667351129363	36.5667351129363	36.5667351129363	36.5667351129363	36.5667351129363
1091	INF	naive	female	32	2169	0	1854	FALSE	FALSE	FALSE	FALSE	FALSE	60.911704312115	60.911704312115	60.911704312115	60.911704312115	60.911704312115
1092	INF	naive	female	52	49	2.5	1122	FALSE	FALSE	FALSE	FALSE	FALSE	36.8624229979466	36.8624229979466	36.8624229979466	36.8624229979466	36.8624229979466
1093	INF	naive	female	25	33	2.5	1470	FALSE	FALSE	TRUE	FALSE	TRUE	48.2956878850103	48.2956878850103	36.0739219712526	48.2956878850103	36.0739219712526	T2
1094	NAT	naive	female	35	1887	2.5	195	FALSE	FALSE	FALSE	FALSE	FALSE	6.40657084188912	6.40657084188912	6.40657084188912	6.40657084188912	6.40657084188912
1095	FTY	NAT	female	36	2166	2.5	0	FALSE	FALSE	FALSE	FALSE	FALSE	0	0	0	0	0
1096	INF	naive	male	53	515	2	1539	TRUE	FALSE	TRUE	TRUE	TRUE	49.6755646817248	50.5626283367556	50.3655030800821	50.3655030800821	49.6755646817248	Rlp
1097	GA	INF	male	57	2055	2	1017	TRUE	FALSE	TRUE	FALSE	TRUE	10.2833675564682	33.4127310061602	11.4004106776181	33.4127310061602	10.2833675564682	Rlp
1098	GA	1st in prog.	male	57	2055	2	0	FALSE	FALSE	FALSE	FALSE	FALSE	0	0	0	0	0
1099	GA	naive	female	24	503	1	866	TRUE	FALSE	TRUE	TRUE	TRUE	26.3819301848049	28.4517453798768	11.006160164271	23.0308008213552	11.006160164271	T2
1100	INF	INF	female	26	1369	1	1	FALSE	FALSE	FALSE	FALSE	FALSE	0.032854209445585	0.032854209445585	0.032854209445585	0.032854209445585	0.032854209445585
1101	INF	naive	female	59	5412	1	1449	FALSE	FALSE	FALSE	FALSE	FALSE	47.605749486653	47.605749486653	47.605749486653	47.605749486653	47.605749486653
1102	NAT	naive	male	24	2991	3	742	FALSE	FALSE	FALSE	FALSE	FALSE	24.3778234086242	24.3778234086242	24.3778234086242	24.3778234086242	24.3778234086242
1103	GA	naive	male	44	5595	3	987	TRUE	FALSE	FALSE	TRUE	TRUE	4.0082135523614	32.4271047227926	32.4271047227926	10.5133470225873	4.0082135523614	Rlp
1104	INF	naive	female	42	51	3	1965	TRUE	FALSE	FALSE	FALSE	TRUE	2.92402464065708	64.5585215605749	64.5585215605749	64.5585215605749	2.92402464065708	Rlp
1105	INF	naive	female	33	81	0	1785	TRUE	TRUE	TRUE	TRUE	TRUE	57.3305954825462	59.4332648870637	57.5277207392197	57.5277207392197	57.3305954825462	Rlp
1106	GA	INF	female	38	1867	2	99	TRUE	FALSE	FALSE	FALSE	TRUE	2.06981519507187	3.25256673511294	3.25256673511294	3.25256673511294	2.06981519507187	Rlp
1107	NAT	naive	female	38	1977	2	373	FALSE	FALSE	TRUE	FALSE	TRUE	12.2546201232033	12.2546201232033	12.2546201232033	12.2546201232033	12.2546201232033	T2
1108	INF	naive	male	25	10	0	0	FALSE	FALSE	FALSE	FALSE	FALSE	0	0	0	0	0
1109	INF	naive	female	31	95	2.5	1817	TRUE	FALSE	TRUE	FALSE	TRUE	10.2833675564682	59.6960985626283	11.9260780287474	59.6960985626283	10.2833675564682	Rlp
1110	INF	naive	male	23	133	1	1225	FALSE	FALSE	FALSE	FALSE	FALSE	40.2464065708419	40.2464065708419	40.2464065708419	40.2464065708419	40.2464065708419
1111	GA	naive	male	31	2096	3	1872	FALSE	FALSE	TRUE	TRUE	TRUE	61.5030800821355	61.5030800821355	24.8377823408624	24.8377823408624	24.8377823408624	T2+Gd
1112	INF	naive	female	38	1356	2	2628	FALSE	FALSE	TRUE	FALSE	TRUE	86.3408624229979	86.3408624229979	84.435318275154	86.3408624229979	84.435318275154	T2
1113	INF	naive	female	52	1062	3.5	1023	TRUE	FALSE	TRUE	TRUE	TRUE	33.2484599589322	33.6098562628337	33.347022587269	25.6262833675565	25.6262833675565	Gd
1114	FTY	naive	female	55	2106	3	560	FALSE	FALSE	FALSE	FALSE	FALSE	18.3983572895277	18.3983572895277	18.3983572895277	18.3983572895277	18.3983572895277
1115	INF	naive	female	26	738	1.5	1793	FALSE	FALSE	TRUE	TRUE	TRUE	58.9075975359343	58.9075975359343	61.700205338809	61.700205338809	58.9075975359343
1116	GA	INF	female	31	2537	1.5	462	FALSE	FALSE	TRUE	TRUE	TRUE	15.1786447638604	15.1786447638604	14.3901437371663	14.3901437371663	14.3901437371663	T2+Gd
1117	INF	naive	female	32	80	2	1868	FALSE	FALSE	FALSE	FALSE	FALSE	61.3716632443532	61.3716632443532	61.3716632443532	61.3716632443532	61.3716632443532
1118	INF	naive	female	43	113	1	1370	FALSE	FALSE	FALSE	FALSE	FALSE	45.0102669404517	45.0102669404517	45.0102669404517	45.0102669404517	45.0102669404517
1119	INF	naive	female	33	262	3.5	1973	TRUE	FALSE	TRUE	FALSE	TRUE	27.170431211499	64.8213552361396	48	64.8213552361396	27.170431211499	Rlp
1120	INF	naive	female	42	333	3.5	1448	TRUE	FALSE	FALSE	FALSE	TRUE	45.2402464065708	47.5728952772074	47.5728952772074	47.5728952772074	45.2402464065708	Rlp
1121	INF	naive	female	34	1352	1	1349	FALSE	FALSE	FALSE	FALSE	FALSE	44.3203285420945	44.3203285420945	44.3203285420945	44.3203285420945	44.3203285420945
1122	INF	naive	female	31	577	1	2250	FALSE	FALSE	FALSE	FALSE	FALSE	73.9219712525667	73.9219712525667	73.9219712525667	73.9219712525667	73.9219712525667
1123	INF	naive	male	26	23	1.5	377	TRUE	FALSE	TRUE	TRUE	TRUE	12.3860369609856	12.3860369609856	11.9260780287474	11.9260780287474	11.9260780287474	T2+Gd
1124	NAT	naive	male	27	409	1.5	616	FALSE	FALSE	FALSE	FALSE	FALSE	20.2381930184805	20.2381930184805	20.2381930184805	20.2381930184805	20.2381930184805
1125	INF	naive	female	30	142	1.5	355	FALSE	FALSE	FALSE	TRUE	TRUE	11.6632443531828	11.6632443531828	11.6632443531828	10.1519507186858	10.1519507186858	Gd
1126	GA	INF	female	31	503	1.5	239	TRUE	FALSE	TRUE	TRUE	TRUE	6.57084188911704	7.85215605749487	6.57084188911704	6.57084188911704	6.57084188911704	Rlp+T2+Gd
1127	FTY	naive	female	32	891	1.5	0	FALSE	FALSE	FALSE	FALSE	FALSE	0	0	0	0	0
1128	INF	naive	female	31	82	3	0	FALSE	FALSE	FALSE	FALSE	FALSE	0	0	0	0	0
1129	INF	naive	male	47	147	2	2193	FALSE	TRUE	FALSE	FALSE	TRUE	72.0492813141684	60.1232032854209	72.0492813141684	72.0492813141684	60.1232032854209	dEDSS
1130	INF	naive	female	18	21	0	705	FALSE	FALSE	TRUE	FALSE	TRUE	23.1622176591376	23.1622176591376	23.1622176591376	23.1622176591376	23.1622176591376	T2
1131	INF	naive	female	38	37	1	817	TRUE	TRUE	TRUE	TRUE	TRUE	16.4928131416838	1.34702258726899	26.1848049281314	26.1848049281314	1.34702258726899	dEDSS
1132	INF	naive	female	53	599	1	1868	FALSE	TRUE	FALSE	FALSE	TRUE	61.3716632443532	48.5256673511294	61.3716632443532	61.3716632443532	48.5256673511294	dEDSS
1133	INF	naive	female	40	1981	5	0	FALSE	FALSE	FALSE	FALSE	FALSE	0	0	0	0	0
1134	INF	naive	female	37	46	1	1152	TRUE	TRUE	TRUE	FALSE	TRUE	19.9425051334702	2.6611909650924	34.2669404517454	37.8480492813142	2.6611909650924	dEDSS
1135	INF	naive	male	35	36	1	1919	FALSE	TRUE	TRUE	FALSE	TRUE	63.047227926078	63.1129363449692	61.9630390143737	63.047227926078	61.9630390143737	T2
1136	GA	INF	male	41	1957	2	403	TRUE	FALSE	TRUE	FALSE	TRUE	9.98767967145791	13.2402464065708	11.6303901437372	13.2402464065708	9.98767967145791	Rlp
1137	INF	naive	female	34	1709	1.5	389	FALSE	FALSE	TRUE	FALSE	TRUE	12.7802874743326	12.7802874743326	11.4004106776181	12.7802874743326	11.4004106776181	T2
1138	INF	naive	male	35	2624	1.5	1097	TRUE	TRUE	TRUE	TRUE	TRUE	36.0739219712526	36.0739219712526	35.8439425051335	35.8439425051335	35.8439425051335	T2+Gd
1139	GA	INF	male	38	3722	3	262	FALSE	FALSE	FALSE	FALSE	FALSE	8.60780287474333	8.60780287474333	8.60780287474333	8.60780287474333	8.60780287474333
1140	INF	naive	female	42	4775	1.5	1295	FALSE	FALSE	FALSE	FALSE	FALSE	42.5462012320329	42.5462012320329	42.5462012320329	42.5462012320329	42.5462012320329
1141	INF	naive	female	35	619	1.5	2924	FALSE	FALSE	FALSE	FALSE	FALSE	96.0657084188912	96.0657084188912	96.0657084188912	96.0657084188912	96.0657084188912
1142	INF	naive	female	42	7976	2	1856	FALSE	FALSE	FALSE	FALSE	FALSE	60.9774127310062	60.9774127310062	60.9774127310062	60.9774127310062	60.9774127310062
1143	INF	naive	male	39	20	1	756	FALSE	FALSE	TRUE	TRUE	TRUE	24.8377823408624	24.8377823408624	24.1478439425051	24.1478439425051	24.1478439425051	T2+Gd
1144	INF	naive	female	14	29	1	1030	TRUE	FALSE	TRUE	TRUE	TRUE	19.9753593429158	33.8398357289528	8.01642710472279	31.9342915811088	8.01642710472279	T2
1145	INF	naive	female	19	29	1	994	TRUE	TRUE	TRUE	TRUE	TRUE	3.05544147843943	8.27926078028747	3.28542094455852	3.28542094455852	3.05544147843943	Rlp
1146	FTY	naive	female	22	1026	2.5	137	FALSE	FALSE	FALSE	FALSE	FALSE	4.50102669404517	4.50102669404517	4.50102669404517	4.50102669404517	4.50102669404517
1147	INF	naive	female	36	149	1.5	1846	FALSE	FALSE	TRUE	FALSE	TRUE	60.6488706365503	60.6488706365503	47.5071868583162	60.6488706365503	47.5071868583162	T2
1148	INF	naive	male	29	1576	3	0	FALSE	FALSE	FALSE	FALSE	FALSE	0	0	0	0	0
1149	INF	naive	female	53	417	1.5	1147	FALSE	FALSE	TRUE	FALSE	TRUE	37.6837782340862	37.6837782340862	12.517453798768	37.6837782340862	12.517453798768	T2
1150	INF	naive	female	34	1466	1.5	1497	FALSE	FALSE	TRUE	FALSE	TRUE	49.1827515400411	49.1827515400411	24.870636550308	49.1827515400411	24.870636550308	T2
1151	INF	naive	female	44	33	2	1483	TRUE	FALSE	TRUE	FALSE	TRUE	35.1540041067762	48.7227926078029	12.35318275154	48.7227926078029	12.35318275154	T2
1152	INF	naive	male	18	7	1	1120	TRUE	FALSE	TRUE	TRUE	TRUE	15.9014373716632	36.7967145790554	12.3203285420945	12.3203285420945	12.3203285420945	T2+Gd
1153	INF	naive	female	43	67	2	735	TRUE	FALSE	TRUE	FALSE	TRUE	6.50513347022587	24.1478439425051	11.9917864476386	24.1478439425051	6.50513347022587	Rlp
1154	INF	naive	female	29	793	1.5	0	FALSE	FALSE	FALSE	FALSE	FALSE	0	0	0	0	0
1155	INF	naive	female	44	98	1.5	1946	FALSE	FALSE	TRUE	FALSE	TRUE	63.9342915811088	63.9342915811088	37.0595482546201	63.9342915811088	37.0595482546201	T2
1156	INF	naive	male	29	158	1.5	1883	FALSE	FALSE	FALSE	FALSE	FALSE	61.864476386037	61.864476386037	61.864476386037	61.864476386037	61.864476386037
1157	INF	naive	male	27	2361	2	2230	FALSE	FALSE	FALSE	FALSE	FALSE	73.264887063655	73.264887063655	73.264887063655	73.264887063655	73.264887063655
1158	GA	naive	female	33	548	2	1455	FALSE	FALSE	FALSE	FALSE	FALSE	47.8028747433265	47.8028747433265	47.8028747433265	47.8028747433265	47.8028747433265
1159	INF	naive	male	25	1365	1.5	2883	FALSE	FALSE	FALSE	FALSE	FALSE	94.7186858316222	94.7186858316222	94.7186858316222	94.7186858316222	94.7186858316222
1160	GA	naive	male	29	2037	0	1807	FALSE	TRUE	TRUE	TRUE	TRUE	59.3675564681725	59.3675564681725	35.3511293634497	35.3511293634497	35.3511293634497	T2+Gd
1161	INF	naive	female	32	318	2.5	914	TRUE	TRUE	FALSE	FALSE	TRUE	4.99383983572895	11.0718685831622	30.0287474332649	30.0287474332649	4.99383983572895	Rlp
1162	GA	naive	female	26	969	3	1456	FALSE	FALSE	TRUE	FALSE	TRUE	47.8357289527721	47.8357289527721	11.4989733059548	47.8357289527721	11.4989733059548	T2
1163	INF	naive	female	58	415	2.5	734	FALSE	FALSE	TRUE	TRUE	TRUE	24.1149897330595	24.1149897330595	24.1149897330595	24.1149897330595	24.1149897330595	T2+Gd
1164	INF	naive	female	51	1297	3.5	1148	FALSE	FALSE	FALSE	TRUE	TRUE	37.7166324435318	37.7166324435318	37.7166324435318	12.3203285420945	12.3203285420945	Gd
1165	INF	naive	male	25	230	1	2025	FALSE	TRUE	TRUE	TRUE	TRUE	66.5297741273101	36.7638603696099	36.7638603696099	66.5297741273101	36.7638603696099	dEDSS+T2
1166	GA	naive	male	28	1146	0	1444	FALSE	TRUE	TRUE	FALSE	TRUE	47.4414784394251	47.4414784394251	35.2854209445585	47.4414784394251	35.2854209445585	T2
1167	GA	naive	female	37	895	3.5	1536	FALSE	TRUE	TRUE	FALSE	TRUE	50.4640657084189	25.7248459958932	12.8788501026694	50.4640657084189	12.8788501026694	T2
1168	INF	naive	female	42	517	5	1104	FALSE	TRUE	FALSE	FALSE	TRUE	36.2710472279261	36.2710472279261	36.2710472279261	36.2710472279261	36.2710472279261	dEDSS
1169	INF	naive	female	32	4936	1	1437	TRUE	TRUE	TRUE	FALSE	TRUE	21.4209445585216	47.211498973306	10.8418891170431	47.211498973306	10.8418891170431	T2
1170	GA	naive	male	26	1383	1.5	1491	FALSE	FALSE	FALSE	FALSE	FALSE	48.9856262833676	48.9856262833676	48.9856262833676	48.9856262833676	48.9856262833676
1171	INF	naive	female	35	2391	2	721	TRUE	FALSE	FALSE	FALSE	TRUE	20.829568788501	23.6878850102669	23.6878850102669	23.6878850102669	20.829568788501	Rlp
1172	INF	naive	male	29	22	1.5	759	FALSE	FALSE	FALSE	FALSE	FALSE	24.9363449691992	24.9363449691992	24.9363449691992	24.9363449691992	24.9363449691992
1173	INF	naive	female	27	6	2	0	FALSE	FALSE	FALSE	FALSE	FALSE	0	0	0	0	0
1174	INF	naive	female	27	130	2	715	TRUE	TRUE	TRUE	TRUE	TRUE	5.91375770020534	11.6303901437372	11.6303901437372	23.3593429158111	5.91375770020534	Rlp
1175	NAT	naive	female	29	869	4	363	FALSE	FALSE	FALSE	FALSE	FALSE	11.9260780287474	11.9260780287474	11.9260780287474	11.9260780287474	11.9260780287474
1176	INF	naive	female	52	130	2	1195	TRUE	TRUE	FALSE	FALSE	TRUE	37.4537987679671	39.2607802874743	39.2607802874743	39.2607802874743	37.4537987679671	Rlp
1177	INF	naive	female	24	1112	1	384	FALSE	FALSE	TRUE	TRUE	TRUE	12.6160164271047	12.6160164271047	11.9260780287474	11.9260780287474	11.9260780287474	T2+Gd
1178	GA	INF	female	25	1498	1	338	TRUE	FALSE	FALSE	TRUE	TRUE	7.3264887063655	11.1047227926078	11.1047227926078	10.1190965092402	7.3264887063655	Rlp
1179	INF	naive	female	17	46	0	1091	FALSE	TRUE	TRUE	FALSE	TRUE	35.8439425051335	24.3778234086242	35.8439425051335	35.8439425051335	24.3778234086242	dEDSS
1180	INF	naive	female	30	306	2	2324	FALSE	FALSE	FALSE	FALSE	FALSE	76.35318275154	76.35318275154	76.35318275154	76.35318275154	76.35318275154
1181	INF	naive	female	52	585	3.5	1446	TRUE	FALSE	TRUE	TRUE	TRUE	39.4579055441478	47.5071868583162	23.6878850102669	23.6878850102669	23.6878850102669	T2+Gd
1182	INF	naive	female	33	1753	1.5	1448	TRUE	FALSE	TRUE	TRUE	TRUE	8.80492813141684	47.5728952772074	11.2689938398357	23.3264887063655	8.80492813141684	Rlp
1183	INF	naive	male	44	2695	1	1827	FALSE	FALSE	FALSE	FALSE	FALSE	60.0246406570842	60.0246406570842	60.0246406570842	60.0246406570842	60.0246406570842
1184	GA	1st in prog.	female	35	1893	1.5	0	FALSE	FALSE	FALSE	FALSE	FALSE	0	0	0	0	0
1185	INF	naive	male	27	146	1	1205	TRUE	FALSE	TRUE	FALSE	TRUE	22.8993839835729	39.5893223819302	25.1334702258727	39.5893223819302	22.8993839835729	Rlp
1186	INF	naive	female	13	61	0	1553	TRUE	TRUE	TRUE	TRUE	TRUE	23.6878850102669	14.3244353182752	14.3244353182752	26.2505133470226	14.3244353182752	dEDSS+T2
1187	INF	naive	male	23	104	2	2381	FALSE	FALSE	TRUE	FALSE	TRUE	78.2258726899384	78.2258726899384	51.3839835728953	78.2258726899384	51.3839835728953	T2
1188	INF	naive	female	40	202	2	1056	FALSE	FALSE	FALSE	FALSE	FALSE	34.694045174538	34.694045174538	34.694045174538	34.694045174538	34.694045174538
1189	INF	naive	female	34	3530	2	1057	FALSE	FALSE	FALSE	FALSE	FALSE	34.7268993839836	34.7268993839836	34.7268993839836	34.7268993839836	34.7268993839836
1190	INF	naive	female	36	278	2	1140	FALSE	FALSE	FALSE	FALSE	FALSE	37.4537987679671	37.4537987679671	37.4537987679671	37.4537987679671	37.4537987679671
1191	INF	naive	female	37	147	0	2191	FALSE	TRUE	TRUE	TRUE	TRUE	71.9835728952772	71.9835728952772	47.3757700205339	47.3757700205339	47.3757700205339	T2+Gd
1192	INF	naive	female	19	285	1.5	833	FALSE	FALSE	TRUE	TRUE	TRUE	27.3675564681725	27.3675564681725	23.6878850102669	23.6878850102669	23.6878850102669	T2+Gd
1193	GA	naive	female	29	107	2	2293	FALSE	TRUE	FALSE	FALSE	TRUE	75.3347022587269	49.7084188911704	75.3347022587269	75.3347022587269	49.7084188911704	dEDSS
1194	NAT	naive	female	27	356	1.5	0	FALSE	FALSE	FALSE	FALSE	FALSE	0	0	0	0	0
1195	NAT	naive	male	26	1976	1.5	0	FALSE	FALSE	FALSE	FALSE	FALSE	0	0	0	0	0
1196	INF	naive	female	19	6	2	372	TRUE	FALSE	TRUE	TRUE	TRUE	7.7864476386037	12.2217659137577	12.1889117043121	12.1889117043121	7.7864476386037	Rlp
1197	FTY	naive	female	20	434	2.5	398	FALSE	FALSE	FALSE	FALSE	FALSE	13.0759753593429	13.0759753593429	13.0759753593429	13.0759753593429	13.0759753593429
1198	GA	naive	female	24	61	2	1834	FALSE	FALSE	TRUE	TRUE	TRUE	60.2546201232033	60.2546201232033	35.9425051334702	35.9425051334702	35.9425051334702	T2+Gd
1199	INF	naive	male	33	77	0.5	1393	FALSE	TRUE	FALSE	FALSE	TRUE	45.7659137577002	46.258726899384	45.7659137577002	45.7659137577002	45.7659137577002
1200	GA	INF	male	37	1472	2	402	FALSE	FALSE	FALSE	FALSE	FALSE	13.2073921971253	13.2073921971253	13.2073921971253	13.2073921971253	13.2073921971253
1201	INF	naive	female	50	4020	0	1831	FALSE	TRUE	TRUE	TRUE	TRUE	60.1560574948665	60.1560574948665	35.7453798767967	35.7453798767967	35.7453798767967	T2+Gd
1202	GA	naive	female	46	1	2	1093	FALSE	TRUE	FALSE	FALSE	TRUE	35.9096509240246	25.3963039014374	35.9096509240246	35.9096509240246	25.3963039014374	dEDSS
1203	INF	naive	female	22	1343	1	1081	FALSE	FALSE	TRUE	FALSE	TRUE	35.5154004106776	35.5154004106776	11.4004106776181	35.5154004106776	11.4004106776181	T2
1204	INF	naive	female	38	3	2	1080	TRUE	FALSE	TRUE	TRUE	TRUE	10.4476386036961	35.482546201232	10.4476386036961	10.4476386036961	10.4476386036961	Rlp+T2+Gd
1205	INF	naive	female	46	251	0	1101	FALSE	FALSE	FALSE	FALSE	FALSE	36.1724845995893	36.1724845995893	36.1724845995893	36.1724845995893	36.1724845995893
1206	INF	naive	female	38	5059	1	2225	FALSE	FALSE	FALSE	FALSE	FALSE	73.1006160164271	73.1006160164271	73.1006160164271	73.1006160164271	73.1006160164271
1207	INF	naive	female	37	5077	3	0	FALSE	FALSE	FALSE	FALSE	FALSE	0	0	0	0	0
1208	INF	1st in prog.	female	40	6189	3	2035	FALSE	FALSE	TRUE	FALSE	TRUE	66.8583162217659	66.8583162217659	10.7433264887064	66.8583162217659	10.7433264887064	T2
1209	INF	naive	female	36	57	1	1680	FALSE	FALSE	FALSE	FALSE	FALSE	55.1950718685832	55.1950718685832	55.1950718685832	55.1950718685832	55.1950718685832
1210	INF	naive	female	21	66	1	1474	FALSE	FALSE	FALSE	TRUE	TRUE	48.4271047227926	48.4271047227926	48.4271047227926	10.7433264887064	10.7433264887064	Gd
1211	INF	naive	female	47	36	1	1299	FALSE	FALSE	FALSE	FALSE	FALSE	42.6776180698152	42.6776180698152	42.6776180698152	42.6776180698152	42.6776180698152
1212	INF	naive	female	43	3202	1	1428	FALSE	FALSE	FALSE	FALSE	FALSE	46.9158110882957	46.9158110882957	46.9158110882957	46.9158110882957	46.9158110882957
1213	GA	naive	female	42	1126	1	1187	FALSE	FALSE	FALSE	FALSE	FALSE	38.9979466119097	38.9979466119097	38.9979466119097	38.9979466119097	38.9979466119097
1214	FTY	naive	male	50	455	5	1119	FALSE	FALSE	FALSE	FALSE	FALSE	36.7638603696099	36.7638603696099	36.7638603696099	36.7638603696099	36.7638603696099
1215	INF	naive	male	41	1267	2	1497	FALSE	TRUE	FALSE	FALSE	TRUE	49.1827515400411	36.5338809034908	49.1827515400411	49.1827515400411	36.5338809034908	dEDSS
1216	INF	naive	female	35	2318	2	1281	TRUE	FALSE	TRUE	TRUE	TRUE	16.6899383983573	42.0862422997947	15.4414784394251	15.4414784394251	15.4414784394251	T2+Gd
1217	INF	naive	female	46	1911	1	1135	FALSE	FALSE	TRUE	FALSE	TRUE	37.2895277207392	37.2895277207392	37.0924024640657	37.2895277207392	37.0924024640657	T2
1218	INF	naive	female	58	179	1	1095	FALSE	FALSE	FALSE	FALSE	FALSE	35.9753593429158	35.9753593429158	35.9753593429158	35.9753593429158	35.9753593429158
1219	INF	naive	female	30	960	0	925	FALSE	TRUE	FALSE	FALSE	TRUE	30.3901437371663	11.7289527720739	30.3901437371663	30.3901437371663	11.7289527720739	dEDSS
1220	INF	naive	female	36	30	2	707	FALSE	FALSE	FALSE	FALSE	FALSE	23.2279260780287	23.2279260780287	23.2279260780287	23.2279260780287	23.2279260780287
1221	GA	INF	female	38	738	2	393	FALSE	FALSE	TRUE	TRUE	TRUE	12.911704312115	12.911704312115	12.911704312115	12.911704312115	12.911704312115	T2+Gd
1222	INF	naive	male	44	830	4	1092	FALSE	FALSE	TRUE	FALSE	TRUE	35.8767967145791	35.8767967145791	35.2197125256674	35.8767967145791	35.2197125256674	T2
1223	INF	naive	male	50	4851	2	828	FALSE	FALSE	FALSE	FALSE	FALSE	27.2032854209446	27.2032854209446	27.2032854209446	27.2032854209446	27.2032854209446
1224	INF	naive	female	34	1	2	1112	FALSE	FALSE	TRUE	FALSE	TRUE	36.5338809034908	36.5338809034908	12.2874743326489	36.5338809034908	12.2874743326489	T2
1225	INF	naive	female	36	143	0	2592	FALSE	FALSE	FALSE	FALSE	FALSE	85.1581108829569	85.1581108829569	85.1581108829569	85.1581108829569	85.1581108829569
1226	INF	naive	female	28	2004	4	2199	TRUE	FALSE	TRUE	TRUE	TRUE	50.9897330595483	72.2464065708419	72.1806981519507	72.1806981519507	50.9897330595483	Rlp
1227	FTY	naive	female	35	4230	4.5	722	FALSE	FALSE	FALSE	FALSE	FALSE	23.7207392197125	23.7207392197125	23.7207392197125	23.7207392197125	23.7207392197125
1228	INF	naive	female	32	1598	1.5	1567	FALSE	FALSE	FALSE	FALSE	FALSE	51.482546201232	51.482546201232	51.482546201232	51.482546201232	51.482546201232
1229	GA	1st in prog.	female	37	3575	2.5	352	FALSE	FALSE	FALSE	FALSE	FALSE	11.564681724846	11.564681724846	11.564681724846	11.564681724846	11.564681724846
1230	INF	naive	female	24	224	1.5	2384	TRUE	FALSE	TRUE	TRUE	TRUE	44.0574948665298	78.3244353182751	78.2258726899384	78.2258726899384	44.0574948665298	Rlp
1231	INF	naive	female	47	1835	4	1437	FALSE	FALSE	TRUE	TRUE	TRUE	47.211498973306	47.211498973306	35.0225872689938	35.0225872689938	35.0225872689938	T2+Gd
1232	INF	naive	female	46	4	2	900	FALSE	FALSE	FALSE	FALSE	FALSE	29.5687885010267	29.5687885010267	29.5687885010267	29.5687885010267	29.5687885010267
1233	GA	INF	female	49	905	2	201	FALSE	FALSE	FALSE	FALSE	FALSE	6.60369609856263	6.60369609856263	6.60369609856263	6.60369609856263	6.60369609856263
1234	INF	naive	male	30	4	0	1134	FALSE	FALSE	FALSE	FALSE	FALSE	37.2566735112936	37.2566735112936	37.2566735112936	37.2566735112936	37.2566735112936
1235	INF	naive	female	52	2538	3	2649	TRUE	FALSE	TRUE	FALSE	TRUE	69.8809034907597	87.0308008213552	84.3039014373717	87.0308008213552	69.8809034907597	Rlp
1236	INF	naive	male	29	2133	1	707	FALSE	FALSE	TRUE	FALSE	TRUE	23.2279260780287	23.2279260780287	23.3264887063655	23.2279260780287	23.2279260780287
1237	GA	INF	male	31	2889	1	924	FALSE	FALSE	FALSE	FALSE	FALSE	30.3572895277207	30.3572895277207	30.3572895277207	30.3572895277207	30.3572895277207
1238	INF	naive	female	37	56	2	119	FALSE	FALSE	FALSE	FALSE	FALSE	3.90965092402464	3.90965092402464	3.90965092402464	3.90965092402464	3.90965092402464
1239	GA	INF	female	37	203	2	1491	TRUE	FALSE	FALSE	FALSE	TRUE	39.5893223819302	48.9856262833676	48.9856262833676	48.9856262833676	39.5893223819302	Rlp
1240	INF	GLA	female	42	1729	2	427	TRUE	FALSE	TRUE	TRUE	TRUE	16.0328542094456	14.0287474332649	5.09240246406571	16.2628336755647	5.09240246406571	T2
1241	GA	naive	male	42	1122	1	1869	FALSE	FALSE	FALSE	FALSE	FALSE	61.4045174537988	61.4045174537988	61.4045174537988	61.4045174537988	61.4045174537988
1242	INF	naive	female	40	15	1	28	FALSE	FALSE	FALSE	FALSE	FALSE	0.919917864476386	0.919917864476386	0.919917864476386	0.919917864476386	0.919917864476386
1243	GA	INF	female	40	64	1	1932	FALSE	FALSE	FALSE	FALSE	FALSE	63.4743326488706	63.4743326488706	63.4743326488706	63.4743326488706	63.4743326488706
1244	INF	naive	female	37	82	1	2450	FALSE	FALSE	TRUE	FALSE	TRUE	80.4928131416838	80.4928131416838	71.7535934291581	80.4928131416838	71.7535934291581	T2
1245	INF	naive	female	23	84	1	1456	TRUE	FALSE	TRUE	TRUE	TRUE	4.33675564681725	47.8357289527721	12.2874743326489	35.088295687885	4.33675564681725	Rlp
1246	INF	naive	female	19	43	2	406	FALSE	FALSE	TRUE	FALSE	TRUE	13.3388090349076	13.3388090349076	13.8316221765914	13.3388090349076	13.3388090349076
1247	GA	INF	female	21	484	2	1287	TRUE	FALSE	TRUE	TRUE	TRUE	28.3860369609856	42.2833675564682	41.6919917864476	41.6919917864476	28.3860369609856	Rlp
1248	FTY	naive	female	24	1774	2	0	FALSE	FALSE	FALSE	FALSE	FALSE	0	0	0	0	0
1249	GA	naive	male	27	75	1	1995	TRUE	TRUE	TRUE	TRUE	TRUE	56.8049281314168	57.264887063655	35.8110882956879	58.6447638603696	35.8110882956879	T2
1250	INF	naive	female	35	191	2	3137	FALSE	FALSE	FALSE	TRUE	TRUE	103.063655030801	103.063655030801	103.063655030801	95.5400410677618	95.5400410677618	Gd
1251	INF	naive	female	37	70	2	0	FALSE	FALSE	FALSE	FALSE	FALSE	0	0	0	0	0
1252	GA	naive	male	25	213	2	0	FALSE	FALSE	FALSE	FALSE	FALSE	0	0	0	0	0
1253	INF	naive	male	49	27	3	0	FALSE	FALSE	FALSE	FALSE	FALSE	0	0	0	0	0
1254	GA	naive	female	20	30	2	0	FALSE	FALSE	FALSE	FALSE	FALSE	0	0	0	0	0
1255	GA	naive	female	31	29	2	0	FALSE	FALSE	FALSE	FALSE	FALSE	0	0	0	0	0
1256	INF	naive	female	31	29	1.5	0	FALSE	FALSE	FALSE	FALSE	FALSE	0	0	0	0	0
1257	INF	naive	female	24	85	2	0	FALSE	FALSE	FALSE	FALSE	FALSE	0	0	0	0	0
1258	INF	naive	female	29	127	2	0	FALSE	FALSE	FALSE	FALSE	FALSE	0	0	0	0	0
1259	INF	naive	female	25	48	2	0	FALSE	FALSE	FALSE	FALSE	FALSE	0	0	0	0	0
1260	INF	naive	female	33	118	2	0	FALSE	FALSE	FALSE	FALSE	FALSE	0	0	0	0	0
1261	INF	naive	female	45	108	3	0	FALSE	FALSE	FALSE	FALSE	FALSE	0	0	0	0	0
1262	INF	naive	female	53	2944	2	0	FALSE	FALSE	FALSE	FALSE	FALSE	0	0	0	0	0
1263	INF	naive	female	28	212	1	1065	FALSE	FALSE	FALSE	FALSE	FALSE	34.9897330595483	34.9897330595483	34.9897330595483	34.9897330595483	34.9897330595483
1264	GA	naive	female	48	1664	1.5	749	FALSE	FALSE	FALSE	FALSE	FALSE	24.6078028747433	24.6078028747433	24.6078028747433	24.6078028747433	24.6078028747433
1265	INF	naive	male	26	74	1	2205	FALSE	FALSE	TRUE	FALSE	TRUE	72.4435318275154	72.4435318275154	48.2299794661191	72.4435318275154	48.2299794661191	T2
1266	GA	naive	female	29	468	2.5	2183	FALSE	FALSE	FALSE	FALSE	FALSE	71.7207392197125	71.7207392197125	71.7207392197125	71.7207392197125	71.7207392197125
1267	GA	naive	female	38	335	1.5	2294	FALSE	FALSE	TRUE	FALSE	TRUE	75.3675564681725	75.3675564681725	47.6386036960986	75.3675564681725	47.6386036960986	T2
1268	INF	naive	female	37	13	2	1386	FALSE	FALSE	FALSE	FALSE	FALSE	45.5359342915811	45.5359342915811	45.5359342915811	45.5359342915811	45.5359342915811
1269	INF	naive	female	22	49	1	952	TRUE	TRUE	TRUE	FALSE	TRUE	6.07802874743327	6.4394250513347	10.9404517453799	31.2772073921971	6.07802874743327	Rlp
1270	INF	naive	female	25	212	2	835	TRUE	FALSE	TRUE	FALSE	TRUE	26.0533880903491	27.4332648870637	11.170431211499	27.4332648870637	11.170431211499	T2
1271	INF	naive	female	19	215	2	951	FALSE	FALSE	FALSE	FALSE	FALSE	31.2443531827515	31.2443531827515	31.2443531827515	31.2443531827515	31.2443531827515
1272	GA	INF	female	22	1167	2	1143	TRUE	FALSE	TRUE	FALSE	TRUE	30.2915811088296	37.5523613963039	28.2217659137577	37.5523613963039	28.2217659137577	T2
1273	INF	naive	male	41	2266	1	2114	FALSE	FALSE	FALSE	FALSE	FALSE	69.4537987679671	69.4537987679671	69.4537987679671	69.4537987679671	69.4537987679671
1274	INF	naive	female	38	56	1	2471	FALSE	FALSE	FALSE	FALSE	FALSE	81.1827515400411	81.1827515400411	81.1827515400411	81.1827515400411	81.1827515400411
1275	INF	naive	female	32	28	1.5	1251	TRUE	FALSE	FALSE	FALSE	TRUE	40.870636550308	41.1006160164271	41.1006160164271	41.1006160164271	40.870636550308	Rlp
1276	GA	INF	female	35	1281	2	565	TRUE	FALSE	TRUE	TRUE	TRUE	17.0513347022587	18.5626283367556	17.9383983572895	17.9383983572895	17.0513347022587	Rlp
1277	INF	naive	male	19	7	1	1176	FALSE	FALSE	TRUE	TRUE	TRUE	38.6365503080082	38.6365503080082	11.2689938398357	11.2689938398357	11.2689938398357	T2+Gd
1278	INF	naive	male	22	23	1.5	1358	FALSE	FALSE	FALSE	FALSE	FALSE	44.6160164271047	44.6160164271047	44.6160164271047	44.6160164271047	44.6160164271047
1279	GA	naive	female	44	3122	6	0	FALSE	FALSE	FALSE	FALSE	FALSE	0	0	0	0	0
1280	INF	naive	male	29	9	1	1660	FALSE	FALSE	FALSE	FALSE	FALSE	54.5379876796715	54.5379876796715	54.5379876796715	54.5379876796715	54.5379876796715
1281	GA	naive	female	36	1423	3.5	1588	TRUE	FALSE	TRUE	TRUE	TRUE	23.6221765913758	52.1724845995893	11.6960985626283	23.6221765913758	11.6960985626283	T2
1282	FTY	naive	female	41	3012	4	307	FALSE	FALSE	FALSE	FALSE	FALSE	10.0862422997947	10.0862422997947	10.0862422997947	10.0862422997947	10.0862422997947
1283	INF	naive	female	54	51	2.5	1748	FALSE	TRUE	FALSE	FALSE	TRUE	57.429158110883	45.700205338809	57.429158110883	57.429158110883	45.700205338809	dEDSS
1284	INF	naive	male	53	48	3	0	FALSE	FALSE	FALSE	FALSE	FALSE	0	0	0	0	0
1285	INF	naive	male	54	1350	2	1489	FALSE	FALSE	FALSE	FALSE	FALSE	48.9199178644764	48.9199178644764	48.9199178644764	48.9199178644764	48.9199178644764
1286	INF	naive	male	31	162	1.5	1835	FALSE	FALSE	FALSE	FALSE	FALSE	60.2874743326489	60.2874743326489	60.2874743326489	60.2874743326489	60.2874743326489
1287	GA	naive	female	36	174	1	1837	FALSE	TRUE	TRUE	FALSE	TRUE	60.35318275154	36.5995893223819	35.64681724846	60.35318275154	35.64681724846	T2
1288	INF	naive	female	22	7	1	0	FALSE	FALSE	FALSE	FALSE	FALSE	0	0	0	0	0
1289	INF	naive	female	33	851	2	737	FALSE	FALSE	TRUE	FALSE	TRUE	24.2135523613963	24.2135523613963	12.2546201232033	24.2135523613963	12.2546201232033	T2
1290	INF	naive	male	37	433	4.5	1844	TRUE	FALSE	FALSE	TRUE	TRUE	60.2217659137577	60.5831622176591	60.5831622176591	47.4414784394251	47.4414784394251	Gd
1291	GA	naive	male	32	1634	1	2565	TRUE	TRUE	TRUE	FALSE	TRUE	84.3367556468173	84.3367556468173	83.4496919917865	84.2710472279261	83.4496919917865	T2
1292	GA	naive	female	44	1326	2	1741	FALSE	TRUE	FALSE	FALSE	TRUE	57.1991786447639	45.305954825462	57.1991786447639	57.1991786447639	45.305954825462	dEDSS
1293	INF	naive	male	44	45	2	0	FALSE	FALSE	FALSE	FALSE	FALSE	0	0	0	0	0
1294	INF	naive	female	36	7317	4	1461	TRUE	FALSE	FALSE	TRUE	TRUE	30.1273100616016	48	48	23.6221765913758	23.6221765913758	Gd
1295	FTY	naive	female	33	508	3.5	1115	FALSE	FALSE	FALSE	FALSE	FALSE	36.6324435318275	36.6324435318275	36.6324435318275	36.6324435318275	36.6324435318275
1296	INF	naive	female	49	356	1.5	1487	FALSE	FALSE	FALSE	FALSE	FALSE	48.8542094455852	48.8542094455852	48.8542094455852	48.8542094455852	48.8542094455852
1297	GA	INF	female	53	1844	2	805	TRUE	FALSE	FALSE	FALSE	TRUE	25.8891170431211	26.4476386036961	26.4476386036961	26.4476386036961	25.8891170431211	Rlp
1298	GA	naive	female	40	137	2	2199	FALSE	FALSE	FALSE	FALSE	FALSE	72.2464065708419	72.2464065708419	72.2464065708419	72.2464065708419	72.2464065708419
1299	INF	naive	female	32	1173	2.5	2296	FALSE	TRUE	FALSE	FALSE	TRUE	75.4332648870637	60.9445585215606	75.4332648870637	75.4332648870637	60.9445585215606	dEDSS
1300	INF	naive	female	24	73	0	1202	FALSE	FALSE	FALSE	FALSE	FALSE	39.4907597535934	39.4907597535934	39.4907597535934	39.4907597535934	39.4907597535934
1301	INF	1st in prog.	female	29	2087	1	56	FALSE	FALSE	FALSE	FALSE	FALSE	1.83983572895277	1.83983572895277	1.83983572895277	1.83983572895277	1.83983572895277
1302	INF	naive	female	35	69	1.5	2228	FALSE	FALSE	TRUE	TRUE	TRUE	73.1991786447639	73.1991786447639	72.0164271047228	72.0164271047228	72.0164271047228	T2+Gd
1303	INF	naive	male	31	9	1	1456	FALSE	FALSE	TRUE	TRUE	TRUE	47.8357289527721	47.8357289527721	46.9486652977413	46.9486652977413	46.9486652977413	T2+Gd
1304	INF	naive	female	27	79	3.5	312	TRUE	FALSE	FALSE	FALSE	TRUE	9.79055441478439	10.2505133470226	10.2505133470226	10.2505133470226	9.79055441478439	Rlp
1305	GA	INF	female	28	401	4	1211	TRUE	FALSE	FALSE	FALSE	TRUE	22.0123203285421	39.7864476386037	39.7864476386037	39.7864476386037	22.0123203285421	Rlp
1306	INF	naive	female	26	14	1	1288	FALSE	FALSE	FALSE	FALSE	FALSE	42.3162217659138	42.3162217659138	42.3162217659138	42.3162217659138	42.3162217659138
1307	INF	naive	male	41	854	1	196	FALSE	FALSE	FALSE	FALSE	FALSE	6.4394250513347	6.4394250513347	6.4394250513347	6.4394250513347	6.4394250513347
1308	INF	naive	female	42	94	3.5	1455	TRUE	TRUE	FALSE	FALSE	TRUE	19.7125256673511	35.8439425051335	47.8028747433265	47.8028747433265	19.7125256673511	Rlp
1309	INF	naive	male	27	536	0	2911	FALSE	TRUE	TRUE	FALSE	TRUE	95.6386036960986	83.4496919917865	71.0636550308008	95.6386036960986	71.0636550308008	T2
1310	INF	naive	female	36	681	0.5	1124	FALSE	FALSE	FALSE	FALSE	FALSE	36.9281314168378	36.9281314168378	36.9281314168378	36.9281314168378	36.9281314168378
1311	INF	naive	female	51	143	1	2582	FALSE	FALSE	FALSE	FALSE	FALSE	84.829568788501	84.829568788501	84.829568788501	84.829568788501	84.829568788501
1312	INF	naive	male	40	72	1	1026	FALSE	TRUE	FALSE	FALSE	TRUE	33.7084188911704	4.04106776180698	33.7084188911704	33.7084188911704	4.04106776180698	dEDSS
1313	INF	naive	female	29	34	0	2745	FALSE	TRUE	TRUE	TRUE	TRUE	90.1848049281314	71.5564681724846	82.9897330595483	82.9897330595483	71.5564681724846	dEDSS
1314	INF	naive	female	21	8	2	3030	FALSE	FALSE	TRUE	FALSE	TRUE	99.5482546201232	99.5482546201232	95.1786447638604	99.5482546201232	95.1786447638604	T2
1315	GA	INF	female	29	3038	1	77	FALSE	FALSE	FALSE	FALSE	FALSE	2.52977412731006	2.52977412731006	2.52977412731006	2.52977412731006	2.52977412731006
1316	INF	naive	male	54	283	1.5	2566	FALSE	FALSE	FALSE	FALSE	FALSE	84.3039014373717	84.3039014373717	84.3039014373717	84.3039014373717	84.3039014373717
1317	INF	naive	female	54	5866	1	1034	FALSE	FALSE	FALSE	FALSE	FALSE	33.9712525667351	33.9712525667351	33.9712525667351	33.9712525667351	33.9712525667351
1318	INF	naive	male	49	3455	4	967	FALSE	FALSE	FALSE	FALSE	FALSE	31.7700205338809	31.7700205338809	31.7700205338809	31.7700205338809	31.7700205338809
1319	GA	INF	male	51	4422	4.5	126	FALSE	FALSE	TRUE	FALSE	TRUE	4.13963039014374	4.13963039014374	4.13963039014374	4.13963039014374	4.13963039014374	T2
1320	INF	naive	male	48	1614	2	1491	FALSE	TRUE	TRUE	FALSE	TRUE	48.9856262833676	47.8357289527721	11.7946611909651	48.9856262833676	11.7946611909651	T2
1321	INF	naive	female	38	2850	1	1890	FALSE	FALSE	FALSE	TRUE	TRUE	62.0944558521561	62.0944558521561	62.0944558521561	59.0718685831622	59.0718685831622	Gd
1322	GA	INF	female	43	4741	0.5	0	FALSE	FALSE	FALSE	FALSE	FALSE	0	0	0	0	0
1323	INF	naive	female	26	2716	1	2604	FALSE	FALSE	TRUE	FALSE	TRUE	85.5523613963039	85.5523613963039	83.0225872689938	85.5523613963039	83.0225872689938	T2
1324	GA	INF	female	33	5321	1	308	FALSE	FALSE	FALSE	FALSE	FALSE	10.1190965092402	10.1190965092402	10.1190965092402	10.1190965092402	10.1190965092402
1325	INF	naive	female	59	9782	2.5	1814	FALSE	TRUE	TRUE	FALSE	TRUE	59.5975359342916	48.5585215605749	59.1375770020534	59.5975359342916	48.5585215605749	dEDSS
1326	INF	naive	female	52	3378	2.5	802	FALSE	FALSE	FALSE	FALSE	FALSE	26.3490759753593	26.3490759753593	26.3490759753593	26.3490759753593	26.3490759753593
1327	GA	naive	female	37	843	2	1453	TRUE	TRUE	TRUE	TRUE	TRUE	44.517453798768	47.7371663244353	46.8172484599589	46.8172484599589	44.517453798768	Rlp
1328	INF	naive	female	26	1686	2	1827	FALSE	FALSE	FALSE	FALSE	FALSE	60.0246406570842	60.0246406570842	60.0246406570842	60.0246406570842	60.0246406570842
1329	INF	naive	male	22	51	2	2315	TRUE	TRUE	TRUE	FALSE	TRUE	70.3737166324435	71.4907597535934	70.5051334702259	76.0574948665298	70.3737166324435	Rlp
1330	FTY	naive	male	29	2369	2	244	FALSE	FALSE	FALSE	FALSE	FALSE	8.01642710472279	8.01642710472279	8.01642710472279	8.01642710472279	8.01642710472279
1331	INF	naive	female	52	343	1.5	1474	TRUE	TRUE	TRUE	FALSE	TRUE	25.6919917864476	48.4271047227926	24.0492813141684	48.4271047227926	24.0492813141684	T2
1332	GA	naive	male	44	816	1.5	1624	FALSE	FALSE	TRUE	TRUE	TRUE	53.3552361396304	53.3552361396304	26.3490759753593	26.3490759753593	26.3490759753593	T2+Gd
1333	INF	naive	male	38	122	1	1287	FALSE	FALSE	FALSE	FALSE	FALSE	42.2833675564682	42.2833675564682	42.2833675564682	42.2833675564682	42.2833675564682
1334	INF	naive	male	30	5	1	732	FALSE	FALSE	TRUE	TRUE	TRUE	24.0492813141684	24.0492813141684	24.0492813141684	24.0492813141684	24.0492813141684	T2+Gd
1335	INF	naive	female	32	864	3	1131	FALSE	FALSE	TRUE	TRUE	TRUE	37.1581108829569	37.1581108829569	36.3039014373717	36.3039014373717	36.3039014373717	T2+Gd
1336	INF	naive	female	29	164	2	0	FALSE	FALSE	FALSE	FALSE	FALSE	0	0	0	0	0
1337	INF	naive	female	39	272	2	0	FALSE	FALSE	FALSE	FALSE	FALSE	0	0	0	0	0
1338	INF	naive	female	42	99	2	0	FALSE	FALSE	FALSE	FALSE	FALSE	0	0	0	0	0
1339	INF	naive	male	25	14	2	2953	TRUE	FALSE	TRUE	TRUE	TRUE	53.7166324435318	97.0184804928131	12.4188911704312	96.4928131416838	12.4188911704312	T2
1340	INF	naive	male	40	2032	1.5	1840	FALSE	FALSE	TRUE	FALSE	TRUE	60.4517453798768	60.4517453798768	11.7618069815195	60.4517453798768	11.7618069815195	T2
1341	INF	naive	male	28	126	1.5	2911	FALSE	FALSE	FALSE	FALSE	FALSE	95.6386036960986	95.6386036960986	95.6386036960986	95.6386036960986	95.6386036960986
1342	INF	naive	female	30	192	1.5	1090	FALSE	FALSE	FALSE	FALSE	FALSE	35.8110882956879	35.8110882956879	35.8110882956879	35.8110882956879	35.8110882956879
1343	GA	naive	male	27	778	1.5	761	FALSE	FALSE	TRUE	TRUE	TRUE	25.0020533880903	25.0020533880903	11.9260780287474	24.0492813141684	11.9260780287474	T2
1344	INF	GLA	male	29	1540	1.5	0	FALSE	FALSE	FALSE	FALSE	FALSE	0	0	0	0	0
1345	INF	naive	female	43	4242	2	1825	FALSE	FALSE	FALSE	FALSE	FALSE	59.958932238193	59.958932238193	59.958932238193	59.958932238193	59.958932238193
1346	INF	naive	male	32	267	2.5	3135	FALSE	FALSE	FALSE	FALSE	FALSE	102.99794661191	102.99794661191	102.99794661191	102.99794661191	102.99794661191
1347	INF	naive	male	27	325	3	2983	FALSE	FALSE	TRUE	FALSE	TRUE	98.0041067761807	98.0041067761807	83.9753593429158	98.0041067761807	83.9753593429158	T2
1348	GA	naive	male	31	2296	2.5	1477	FALSE	FALSE	TRUE	FALSE	TRUE	48.5256673511294	48.5256673511294	47.6714579055441	48.5256673511294	47.6714579055441	T2
1349	INF	naive	female	51	22	2	1660	FALSE	FALSE	FALSE	FALSE	FALSE	54.5379876796715	54.5379876796715	54.5379876796715	54.5379876796715	54.5379876796715
1350	GA	naive	female	42	824	3.5	2159	TRUE	FALSE	FALSE	FALSE	TRUE	32.1642710472279	70.9322381930185	70.9322381930185	70.9322381930185	32.1642710472279	Rlp
1351	INF	naive	female	54	9	1	1461	FALSE	FALSE	FALSE	FALSE	FALSE	48	48	48	48	48
1352	INF	naive	male	42	1444	0	1823	TRUE	TRUE	FALSE	FALSE	TRUE	35.3182751540041	36.5338809034908	59.8932238193018	59.8932238193018	35.3182751540041	Rlp
1353	GA	naive	female	32	317	2	369	FALSE	FALSE	FALSE	FALSE	FALSE	12.1232032854209	12.1232032854209	12.1232032854209	12.1232032854209	12.1232032854209
1354	FTY	naive	male	32	1247	2	356	FALSE	FALSE	FALSE	FALSE	FALSE	11.6960985626283	11.6960985626283	11.6960985626283	11.6960985626283	11.6960985626283
1355	INF	naive	female	50	1735	0	2173	FALSE	TRUE	TRUE	FALSE	TRUE	71.3921971252567	71.4250513347023	71.1622176591376	71.3921971252567	71.1622176591376	T2
1356	GA	INF	female	56	3909	1	0	FALSE	FALSE	FALSE	FALSE	FALSE	0	0	0	0	0
1357	INF	naive	female	43	966	2	2189	FALSE	TRUE	FALSE	FALSE	TRUE	71.917864476386	71.917864476386	71.917864476386	71.917864476386	71.917864476386	dEDSS
1358	INF	naive	female	42	47	1	2192	FALSE	FALSE	FALSE	FALSE	FALSE	72.0164271047228	72.0164271047228	72.0164271047228	72.0164271047228	72.0164271047228
1359	INF	naive	female	29	387	2	2539	TRUE	FALSE	TRUE	FALSE	TRUE	6.86652977412731	83.4168377823409	11.9917864476386	83.4168377823409	6.86652977412731	Rlp
1360	GA	naive	female	25	1184	0	1468	TRUE	TRUE	FALSE	FALSE	TRUE	30.7515400410678	48.2628336755647	48.2299794661191	48.2299794661191	30.7515400410678	Rlp
1361	INF	GLA	female	29	2653	1	285	FALSE	FALSE	FALSE	FALSE	FALSE	9.36344969199179	9.36344969199179	9.36344969199179	9.36344969199179	9.36344969199179
1362	INF	naive	male	45	767	1	1996	TRUE	TRUE	TRUE	FALSE	TRUE	22.2751540041068	23.6878850102669	23.4250513347023	65.5770020533881	22.2751540041068	Rlp
1363	GA	naive	female	38	80	1	1094	FALSE	FALSE	TRUE	FALSE	TRUE	35.9425051334702	35.9425051334702	11.8275154004107	35.9425051334702	11.8275154004107	T2
1364	INF	naive	female	35	714	2	733	FALSE	FALSE	FALSE	FALSE	FALSE	24.082135523614	24.082135523614	24.082135523614	24.082135523614	24.082135523614
1365	INF	naive	female	42	908	2	1590	FALSE	FALSE	FALSE	FALSE	FALSE	52.2381930184805	52.2381930184805	52.2381930184805	52.2381930184805	52.2381930184805
1366	INF	naive	female	38	1837	2	378	TRUE	TRUE	TRUE	TRUE	TRUE	4.27104722792608	12.0903490759754	11.8932238193018	11.8932238193018	4.27104722792608	Rlp
1367	INF	naive	male	30	88	2	1856	FALSE	FALSE	FALSE	FALSE	FALSE	60.9774127310062	60.9774127310062	60.9774127310062	60.9774127310062	60.9774127310062
1368	INF	naive	female	42	3395	2	1817	TRUE	TRUE	TRUE	FALSE	TRUE	58.5133470225873	59.6960985626283	59.6960985626283	59.6960985626283	58.5133470225873	Rlp
1369	FTY	naive	female	48	5453	4	733	FALSE	FALSE	FALSE	FALSE	FALSE	24.082135523614	24.082135523614	24.082135523614	24.082135523614	24.082135523614
1370	INF	naive	female	23	60	1	1822	FALSE	FALSE	TRUE	FALSE	TRUE	59.8603696098563	59.8603696098563	35.2525667351129	59.8603696098563	35.2525667351129	T2
1371	INF	naive	female	38	61	2	1478	FALSE	FALSE	FALSE	FALSE	FALSE	48.5585215605749	48.5585215605749	48.5585215605749	48.5585215605749	48.5585215605749
1372	GA	naive	female	51	396	3	753	FALSE	FALSE	FALSE	FALSE	FALSE	24.7392197125257	24.7392197125257	24.7392197125257	24.7392197125257	24.7392197125257
1373	INF	naive	female	20	1249	1	1460	FALSE	FALSE	TRUE	FALSE	TRUE	47.9671457905544	47.9671457905544	23.6878850102669	47.9671457905544	23.6878850102669	T2
1374	GA	naive	female	47	2577	1.5	0	FALSE	FALSE	FALSE	FALSE	FALSE	0	0	0	0	0
1375	INF	naive	female	48	31	1	1103	FALSE	FALSE	TRUE	FALSE	TRUE	36.2381930184805	36.2381930184805	36.2381930184805	36.2381930184805	36.2381930184805	T2
1376	INF	naive	female	43	1282	1	1439	FALSE	FALSE	TRUE	FALSE	TRUE	47.2772073921971	47.2772073921971	23.1950718685832	47.2772073921971	23.1950718685832	T2
1377	INF	naive	female	32	597	1.5	469	FALSE	FALSE	TRUE	TRUE	TRUE	15.4086242299795	15.4086242299795	12.517453798768	12.517453798768	12.517453798768	T2+Gd
1378	INF	naive	female	21	98	1.5	0	FALSE	FALSE	FALSE	FALSE	FALSE	0	0	0	0	0
1379	INF	naive	female	39	2757	4	1804	FALSE	FALSE	FALSE	FALSE	FALSE	59.2689938398357	59.2689938398357	59.2689938398357	59.2689938398357	59.2689938398357
1380	INF	naive	female	42	2140	1.5	1510	FALSE	FALSE	FALSE	FALSE	FALSE	49.6098562628337	49.6098562628337	49.6098562628337	49.6098562628337	49.6098562628337
1381	INF	naive	female	34	2459	1.5	2545	FALSE	FALSE	TRUE	FALSE	TRUE	83.6139630390144	83.6139630390144	48	83.6139630390144	48	T2
1382	INF	naive	female	29	544	2	357	FALSE	FALSE	FALSE	FALSE	FALSE	11.7289527720739	11.7289527720739	11.7289527720739	11.7289527720739	11.7289527720739
1383	GA	naive	female	30	3102	1.5	362	FALSE	FALSE	TRUE	TRUE	TRUE	11.8932238193018	11.8932238193018	11.5318275154004	11.5318275154004	11.5318275154004	T2+Gd
1384	GA	GLA	female	31	3478	1.5	350	TRUE	FALSE	FALSE	FALSE	TRUE	1.14989733059548	11.4989733059548	11.4989733059548	11.4989733059548	1.14989733059548	Rlp
1385	GA	naive	female	33	87	1	2484	FALSE	FALSE	FALSE	FALSE	FALSE	81.6098562628337	81.6098562628337	81.6098562628337	81.6098562628337	81.6098562628337
1386	INF	naive	female	35	1756	2	365	FALSE	FALSE	TRUE	FALSE	TRUE	11.9917864476386	11.9917864476386	11.7618069815195	11.9917864476386	11.7618069815195	T2
1387	INF	naive	female	39	902	3	592	FALSE	FALSE	FALSE	FALSE	FALSE	19.4496919917864	19.4496919917864	19.4496919917864	19.4496919917864	19.4496919917864
1388	INF	naive	female	31	2019	1.5	0	FALSE	FALSE	FALSE	FALSE	FALSE	0	0	0	0	0
1389	FTY	naive	female	35	3489	2	725	FALSE	FALSE	TRUE	FALSE	TRUE	23.8193018480493	23.8193018480493	11.0718685831622	23.8193018480493	11.0718685831622	T2
1390	GA	naive	female	41	592	2.5	1152	FALSE	FALSE	TRUE	FALSE	TRUE	37.8480492813142	37.8480492813142	23.6550308008214	37.8480492813142	23.6550308008214	T2
1391	INF	naive	female	29	3659	1.5	1085	TRUE	FALSE	TRUE	TRUE	TRUE	34.5297741273101	35.64681724846	23.5564681724846	23.5564681724846	23.5564681724846	T2+Gd
1392	INF	naive	female	48	201	1.5	1093	FALSE	FALSE	TRUE	TRUE	TRUE	35.9096509240246	35.9096509240246	23.523613963039	35.5154004106776	23.523613963039	T2
1393	GA	INF	female	51	1328	1.5	336	FALSE	FALSE	FALSE	FALSE	FALSE	11.0390143737166	11.0390143737166	11.0390143737166	11.0390143737166	11.0390143737166
1394	GA	naive	female	47	156	1	1453	FALSE	TRUE	FALSE	FALSE	TRUE	47.7371663244353	23.917864476386	47.7371663244353	47.7371663244353	23.917864476386	dEDSS
1395	GA	naive	female	21	161	3.5	1123	FALSE	FALSE	TRUE	FALSE	TRUE	36.8952772073922	36.8952772073922	11.564681724846	36.8952772073922	11.564681724846	T2
1396	INF	naive	female	49	765	2	1874	FALSE	TRUE	TRUE	FALSE	TRUE	61.5687885010267	61.5687885010267	60.9445585215606	61.5687885010267	60.9445585215606	T2
1397	INF	naive	female	35	2358	1.5	1958	FALSE	FALSE	TRUE	TRUE	TRUE	64.3285420944559	64.3285420944559	65.0513347022587	65.0513347022587	64.3285420944559
1398	GA	INF	female	40	4381	1.5	721	FALSE	FALSE	TRUE	TRUE	TRUE	23.6878850102669	23.6878850102669	10.611909650924	10.611909650924	10.611909650924	T2+Gd
1399	INF	naive	female	32	4809	1.5	1842	FALSE	FALSE	FALSE	FALSE	FALSE	60.517453798768	60.517453798768	60.517453798768	60.517453798768	60.517453798768
1400	INF	naive	female	45	1844	1.5	1453	FALSE	FALSE	FALSE	FALSE	FALSE	47.7371663244353	47.7371663244353	47.7371663244353	47.7371663244353	47.7371663244353
1401	INF	naive	female	44	1350	3.5	1482	FALSE	FALSE	FALSE	FALSE	FALSE	48.6899383983573	48.6899383983573	48.6899383983573	48.6899383983573	48.6899383983573
1402	FTY	naive	female	57	2147	6	1098	FALSE	FALSE	FALSE	FALSE	FALSE	36.0739219712526	36.0739219712526	36.0739219712526	36.0739219712526	36.0739219712526
1403	INF	naive	female	43	1066	1.5	985	FALSE	TRUE	FALSE	FALSE	TRUE	32.3613963039014	32.394250513347	32.3613963039014	32.3613963039014	32.3613963039014
1404	INF	naive	male	31	1845	2	2933	FALSE	FALSE	FALSE	FALSE	FALSE	96.3613963039014	96.3613963039014	96.3613963039014	96.3613963039014	96.3613963039014
1405	INF	naive	male	36	2959	3	713	FALSE	FALSE	TRUE	FALSE	TRUE	23.4250513347023	23.4250513347023	10.8418891170431	23.4250513347023	10.8418891170431	T2
1406	INF	naive	male	40	1492	2	1497	TRUE	TRUE	FALSE	FALSE	TRUE	37.8809034907598	37.4537987679671	49.1827515400411	49.1827515400411	37.4537987679671	dEDSS
1407	INF	naive	female	35	42	2	2744	FALSE	FALSE	TRUE	FALSE	TRUE	90.1519507186858	90.1519507186858	83.3511293634497	90.1519507186858	83.3511293634497	T2
1408	INF	naive	female	43	64	1	539	FALSE	FALSE	FALSE	FALSE	FALSE	17.7084188911704	17.7084188911704	17.7084188911704	17.7084188911704	17.7084188911704
1409	INF	naive	male	49	49	2	366	TRUE	TRUE	TRUE	TRUE	TRUE	11.958932238193	12.4188911704312	11.564681724846	11.564681724846	11.564681724846	T2+Gd
1410	GA	INF	male	50	427	3	1003	FALSE	FALSE	FALSE	TRUE	TRUE	32.952772073922	32.952772073922	32.952772073922	23.9835728952772	23.9835728952772	Gd
1411	INF	GLA	male	53	1470	2	658	FALSE	FALSE	FALSE	FALSE	FALSE	21.6180698151951	21.6180698151951	21.6180698151951	21.6180698151951	21.6180698151951
1412	INF	naive	male	29	242	1	1022	FALSE	FALSE	TRUE	TRUE	TRUE	33.5770020533881	33.5770020533881	11.3347022587269	23.0636550308008	11.3347022587269	T2
1413	INF	naive	female	43	33	2	770	TRUE	FALSE	FALSE	FALSE	TRUE	8.27926078028747	25.2977412731006	25.2977412731006	25.2977412731006	8.27926078028747	Rlp
1414	INF	naive	female	47	6016	2	2202	FALSE	FALSE	TRUE	FALSE	TRUE	72.3449691991786	72.3449691991786	48.1642710472279	72.3449691991786	48.1642710472279	T2
1415	GA	naive	female	26	157	1.5	2947	FALSE	FALSE	TRUE	FALSE	TRUE	96.8213552361396	96.8213552361396	83.2197125256673	96.8213552361396	83.2197125256673	T2
1416	INF	naive	male	25	734	0	1825	FALSE	TRUE	FALSE	FALSE	TRUE	59.958932238193	47.5728952772074	59.958932238193	59.958932238193	47.5728952772074	dEDSS
1417	GA	naive	male	45	354	1.5	3058	FALSE	FALSE	TRUE	FALSE	TRUE	100.4681724846	100.4681724846	71.5564681724846	100.4681724846	71.5564681724846	T2
1418	INF	naive	female	31	1851	0	1098	FALSE	TRUE	TRUE	TRUE	TRUE	36.0739219712526	25.0349075975359	34.694045174538	24.3121149897331	24.3121149897331	Gd
1419	INF	naive	female	44	3289	3	1842	FALSE	FALSE	TRUE	FALSE	TRUE	60.517453798768	60.517453798768	60.2874743326489	60.517453798768	60.2874743326489	T2
1420	INF	naive	female	43	427	0	1296	FALSE	FALSE	FALSE	FALSE	FALSE	42.5790554414784	42.5790554414784	42.5790554414784	42.5790554414784	42.5790554414784
1421	INF	naive	female	23	1536	1.5	808	FALSE	FALSE	FALSE	FALSE	FALSE	26.5462012320329	26.5462012320329	26.5462012320329	26.5462012320329	26.5462012320329
1422	INF	naive	female	29	1011	2	751	FALSE	FALSE	TRUE	FALSE	TRUE	24.6735112936345	24.6735112936345	24.476386036961	24.6735112936345	24.476386036961	T2
1423	INF	naive	female	23	248	1.5	2205	FALSE	FALSE	FALSE	FALSE	FALSE	72.4435318275154	72.4435318275154	72.4435318275154	72.4435318275154	72.4435318275154
1424	INF	naive	female	69	23	4	0	FALSE	FALSE	FALSE	FALSE	FALSE	0	0	0	0	0
1425	GA	naive	female	37	171	1.5	1782	FALSE	FALSE	TRUE	TRUE	TRUE	58.5462012320329	58.5462012320329	35.9096509240246	35.9096509240246	35.9096509240246	T2+Gd
1426	INF	1st in prog.	female	55	4975	2	0	FALSE	FALSE	FALSE	FALSE	FALSE	0	0	0	0	0
1427	INF	naive	female	47	288	3	1099	FALSE	TRUE	TRUE	FALSE	TRUE	36.1067761806982	24.2464065708419	23.7535934291581	36.1067761806982	23.7535934291581	T2
1428	GA	naive	female	45	268	2	2910	FALSE	FALSE	FALSE	FALSE	FALSE	95.605749486653	95.605749486653	95.605749486653	95.605749486653	95.605749486653
1429	INF	naive	female	38	122	1	1088	FALSE	FALSE	TRUE	FALSE	TRUE	35.7453798767967	35.7453798767967	11.7289527720739	35.7453798767967	11.7289527720739	T2
1430	GA	naive	female	56	3270	4	1529	FALSE	FALSE	TRUE	FALSE	TRUE	50.2340862422998	50.2340862422998	25.2977412731006	50.2340862422998	25.2977412731006	T2
1431	INF	naive	male	36	311	1.5	1459	FALSE	FALSE	TRUE	FALSE	TRUE	47.9342915811088	47.9342915811088	35.5811088295688	47.9342915811088	35.5811088295688	T2
1432	GA	naive	female	37	2463	2	2600	TRUE	FALSE	FALSE	FALSE	TRUE	63.8028747433265	85.4209445585216	85.4209445585216	85.4209445585216	63.8028747433265	Rlp
1433	INF	naive	female	22	137	1	1460	FALSE	FALSE	TRUE	TRUE	TRUE	47.9671457905544	47.9671457905544	23.5893223819302	11.4004106776181	11.4004106776181	Gd
1434	INF	naive	female	34	155	2	1461	FALSE	FALSE	FALSE	FALSE	FALSE	48	48	48	48	48
1435	INF	naive	male	26	164	2	1463	TRUE	FALSE	TRUE	TRUE	TRUE	31.3429158110883	48.0657084188912	24.476386036961	24.476386036961	24.476386036961	T2+Gd
1436	GA	naive	male	43	3413	2.5	2180	TRUE	FALSE	FALSE	FALSE	TRUE	28.1560574948665	71.6221765913758	71.6221765913758	71.6221765913758	28.1560574948665	Rlp
1437	INF	naive	female	49	21	2	1456	FALSE	FALSE	FALSE	FALSE	FALSE	47.8357289527721	47.8357289527721	47.8357289527721	47.8357289527721	47.8357289527721
1438	INF	naive	male	48	723	2	1833	FALSE	FALSE	FALSE	FALSE	FALSE	60.2217659137577	60.2217659137577	60.2217659137577	60.2217659137577	60.2217659137577
1439	GA	naive	female	48	552	2	2608	FALSE	FALSE	FALSE	FALSE	FALSE	85.6837782340862	85.6837782340862	85.6837782340862	85.6837782340862	85.6837782340862
1440	GA	naive	female	28	22	2	2237	FALSE	FALSE	TRUE	FALSE	TRUE	73.4948665297741	73.4948665297741	60.6160164271047	73.4948665297741	60.6160164271047	T2
1441	GA	naive	female	36	44	1	1084	FALSE	FALSE	TRUE	FALSE	TRUE	35.6139630390144	35.6139630390144	23.7207392197125	35.6139630390144	23.7207392197125	T2
1442	INF	naive	female	34	260	1.5	723	FALSE	FALSE	TRUE	FALSE	TRUE	23.7535934291581	23.7535934291581	23.523613963039	23.7535934291581	23.523613963039	T2
1443	INF	naive	female	31	56	1	1106	FALSE	FALSE	FALSE	FALSE	FALSE	36.3367556468172	36.3367556468172	36.3367556468172	36.3367556468172	36.3367556468172
1444	INF	naive	female	36	5	2.5	1345	TRUE	FALSE	FALSE	FALSE	TRUE	43.4989733059548	44.1889117043121	44.1889117043121	44.1889117043121	43.4989733059548	Rlp
1445	INF	naive	female	19	113	1	1841	FALSE	FALSE	FALSE	FALSE	FALSE	60.4845995893224	60.4845995893224	60.4845995893224	60.4845995893224	60.4845995893224
1446	INF	naive	male	39	130	2	1463	FALSE	FALSE	FALSE	FALSE	FALSE	48.0657084188912	48.0657084188912	48.0657084188912	48.0657084188912	48.0657084188912
1447	INF	naive	female	30	1242	1	1083	FALSE	FALSE	TRUE	TRUE	TRUE	35.5811088295688	35.5811088295688	23.2607802874743	23.2607802874743	23.2607802874743	T2+Gd
1448	INF	naive	male	47	1599	2.5	1538	FALSE	FALSE	FALSE	FALSE	FALSE	50.5297741273101	50.5297741273101	50.5297741273101	50.5297741273101	50.5297741273101
1449	INF	naive	male	28	181	2.5	1175	FALSE	FALSE	TRUE	TRUE	TRUE	38.6036960985626	38.6036960985626	37.0595482546201	37.0595482546201	37.0595482546201	T2+Gd
1450	INF	naive	female	31	5250	2	1473	FALSE	FALSE	FALSE	FALSE	FALSE	48.394250513347	48.394250513347	48.394250513347	48.394250513347	48.394250513347
1451	GA	naive	female	24	2262	2	1865	FALSE	FALSE	TRUE	TRUE	TRUE	61.2731006160164	61.2731006160164	60.1560574948665	60.1560574948665	60.1560574948665	T2+Gd
1452	INF	GLA	female	29	4128	2	364	FALSE	FALSE	TRUE	FALSE	TRUE	11.958932238193	11.958932238193	11.006160164271	11.958932238193	11.006160164271	T2
1453	GA	naive	female	59	704	2.5	1086	FALSE	FALSE	FALSE	FALSE	FALSE	35.6796714579055	35.6796714579055	35.6796714579055	35.6796714579055	35.6796714579055
1454	INF	naive	female	63	2319	3	777	TRUE	TRUE	TRUE	FALSE	TRUE	6.01232032854209	11.170431211499	9.85626283367557	25.5277207392197	6.01232032854209	Rlp
1455	GA	naive	female	38	24	2.5	1465	FALSE	FALSE	FALSE	FALSE	FALSE	48.1314168377823	48.1314168377823	48.1314168377823	48.1314168377823	48.1314168377823
1456	GA	naive	male	39	1198	1	2180	FALSE	FALSE	FALSE	FALSE	FALSE	71.6221765913758	71.6221765913758	71.6221765913758	71.6221765913758	71.6221765913758
1457	INF	naive	female	25	537	2	426	TRUE	FALSE	TRUE	TRUE	TRUE	11.0390143737166	13.9958932238193	13.7659137577002	13.7659137577002	11.0390143737166	Rlp
1458	GA	INF	female	26	990	3.5	343	FALSE	FALSE	FALSE	TRUE	TRUE	11.2689938398357	11.2689938398357	11.2689938398357	9.52772073921971	9.52772073921971	Gd
1459	INF	naive	female	32	725	1.5	401	FALSE	FALSE	FALSE	TRUE	TRUE	13.1745379876797	13.1745379876797	13.1745379876797	12.8788501026694	12.8788501026694	Gd
1460	INF	naive	male	47	143	2	1456	TRUE	TRUE	TRUE	FALSE	TRUE	25.8891170431211	36.5995893223819	23.7864476386037	47.8357289527721	23.7864476386037	T2
1461	INF	naive	female	44	2460	1.5	1101	TRUE	TRUE	TRUE	FALSE	TRUE	29.4373716632444	12.0246406570842	12.0246406570842	36.1724845995893	12.0246406570842	dEDSS+T2
1462	INF	naive	female	25	810	1	1098	FALSE	FALSE	TRUE	FALSE	TRUE	36.0739219712526	36.0739219712526	23.6878850102669	36.0739219712526	23.6878850102669	T2
1463	GA	naive	female	48	190	2	1827	FALSE	FALSE	FALSE	FALSE	FALSE	60.0246406570842	60.0246406570842	60.0246406570842	60.0246406570842	60.0246406570842
1464	GA	naive	female	32	51	2	1115	FALSE	FALSE	FALSE	FALSE	FALSE	36.6324435318275	36.6324435318275	36.6324435318275	36.6324435318275	36.6324435318275
1465	INF	naive	female	36	368	1	2918	FALSE	FALSE	FALSE	FALSE	FALSE	95.8685831622177	95.8685831622177	95.8685831622177	95.8685831622177	95.8685831622177
1466	INF	naive	female	51	53	1	1822	FALSE	FALSE	FALSE	FALSE	FALSE	59.8603696098563	59.8603696098563	59.8603696098563	59.8603696098563	59.8603696098563
1467	GA	naive	female	32	32	1	2219	FALSE	FALSE	FALSE	FALSE	FALSE	72.9034907597536	72.9034907597536	72.9034907597536	72.9034907597536	72.9034907597536
1468	INF	naive	female	45	586	2	1835	FALSE	TRUE	FALSE	TRUE	TRUE	60.2874743326489	48.788501026694	60.2874743326489	59.9260780287474	48.788501026694	dEDSS
1469	INF	naive	female	56	1331	1.5	1845	FALSE	TRUE	TRUE	TRUE	TRUE	60.6160164271047	36.4681724845996	23.6221765913758	23.6221765913758	23.6221765913758	T2+Gd
1470	GA	naive	male	27	60	1	1486	FALSE	FALSE	TRUE	TRUE	TRUE	48.8213552361396	48.8213552361396	35.7782340862423	35.7782340862423	35.7782340862423	T2+Gd
1471	INF	GLA	male	31	1547	1	358	FALSE	FALSE	FALSE	TRUE	TRUE	11.7618069815195	11.7618069815195	11.7618069815195	10.8747433264887	10.8747433264887	Gd
1472	GA	INF	male	32	1906	1	343	FALSE	FALSE	FALSE	FALSE	FALSE	11.2689938398357	11.2689938398357	11.2689938398357	11.2689938398357	11.2689938398357
1473	INF	naive	female	31	136	1.5	2929	FALSE	FALSE	FALSE	FALSE	FALSE	96.2299794661191	96.2299794661191	96.2299794661191	96.2299794661191	96.2299794661191
1474	GA	naive	female	48	108	2	1449	FALSE	FALSE	FALSE	FALSE	FALSE	47.605749486653	47.605749486653	47.605749486653	47.605749486653	47.605749486653
1475	INF	naive	male	20	49	1	921	FALSE	FALSE	FALSE	FALSE	FALSE	30.258726899384	30.258726899384	30.258726899384	30.258726899384	30.258726899384
1476	GA	INF	male	23	973	1	469	FALSE	FALSE	FALSE	FALSE	FALSE	15.4086242299795	15.4086242299795	15.4086242299795	15.4086242299795	15.4086242299795
1477	INF	naive	female	45	3336	3	1463	TRUE	FALSE	FALSE	FALSE	TRUE	37.388090349076	48.0657084188912	48.0657084188912	48.0657084188912	37.388090349076	Rlp
1478	INF	naive	male	28	386	2	2213	FALSE	FALSE	FALSE	FALSE	FALSE	72.7063655030801	72.7063655030801	72.7063655030801	72.7063655030801	72.7063655030801
1479	INF	naive	female	29	175	1	2954	FALSE	FALSE	TRUE	TRUE	TRUE	97.0513347022587	97.0513347022587	71.6878850102669	71.6878850102669	71.6878850102669	T2+Gd
1480	INF	naive	female	22	101	1.5	403	FALSE	FALSE	TRUE	FALSE	TRUE	13.2402464065708	13.2402464065708	11.4661190965092	13.2402464065708	11.4661190965092	T2
1481	GA	INF	female	23	504	1.5	714	FALSE	FALSE	TRUE	FALSE	TRUE	23.4579055441478	23.4579055441478	22.17659137577	23.4579055441478	22.17659137577	T2
1482	INF	naive	female	26	169	0	2305	FALSE	FALSE	FALSE	FALSE	FALSE	75.7289527720739	75.7289527720739	75.7289527720739	75.7289527720739	75.7289527720739
1483	INF	naive	female	40	903	1	1850	FALSE	FALSE	FALSE	FALSE	FALSE	60.7802874743326	60.7802874743326	60.7802874743326	60.7802874743326	60.7802874743326
1484	INF	naive	male	34	2018	1.5	1465	FALSE	FALSE	FALSE	FALSE	FALSE	48.1314168377823	48.1314168377823	48.1314168377823	48.1314168377823	48.1314168377823
1485	INF	naive	female	22	93	1.5	4473	FALSE	FALSE	FALSE	FALSE	FALSE	146.956878850103	146.956878850103	146.956878850103	146.956878850103	146.956878850103
1486	INF	naive	female	29	103	2	0	FALSE	FALSE	FALSE	FALSE	FALSE	0	0	0	0	0
1487	INF	naive	female	39	185	1	3322	FALSE	TRUE	FALSE	FALSE	TRUE	109.141683778234	98.2012320328542	109.141683778234	109.141683778234	98.2012320328542	dEDSS
1488	INF	naive	female	48	1764	4.5	1478	FALSE	FALSE	FALSE	FALSE	FALSE	48.5585215605749	48.5585215605749	48.5585215605749	48.5585215605749	48.5585215605749
1489	INF	naive	male	23	14	1.5	2357	FALSE	FALSE	FALSE	FALSE	FALSE	77.4373716632443	77.4373716632443	77.4373716632443	77.4373716632443	77.4373716632443
1490	INF	naive	female	30	22	1	735	TRUE	FALSE	FALSE	FALSE	TRUE	4.82956878850103	24.1478439425051	24.1478439425051	24.1478439425051	4.82956878850103	Rlp
1491	INF	naive	female	44	115	2	1097	FALSE	FALSE	TRUE	FALSE	TRUE	36.041067761807	36.041067761807	23.5893223819302	36.041067761807	23.5893223819302	T2
1492	FTY	naive	male	37	711	2	0	FALSE	FALSE	FALSE	FALSE	FALSE	0	0	0	0	0
1493	FTY	naive	female	40	2250	4	725	TRUE	TRUE	FALSE	FALSE	TRUE	23.4579055441478	23.8193018480493	23.8193018480493	23.8193018480493	23.4579055441478	Rlp
1494	INF	naive	female	37	131	1	1488	FALSE	FALSE	FALSE	FALSE	FALSE	48.8870636550308	48.8870636550308	48.8870636550308	48.8870636550308	48.8870636550308
1495	FTY	naive	female	40	3570	3	1524	FALSE	FALSE	FALSE	FALSE	FALSE	50.0698151950719	50.0698151950719	50.0698151950719	50.0698151950719	50.0698151950719
1496	FTY	naive	male	33	1635	2	1169	FALSE	FALSE	FALSE	FALSE	FALSE	38.4065708418891	38.4065708418891	38.4065708418891	38.4065708418891	38.4065708418891
1497	NAT	naive	female	49	1245	3	0	FALSE	FALSE	FALSE	FALSE	FALSE	0	0	0	0	0
1498	FTY	naive	female	38	1631	3.5	1148	FALSE	FALSE	TRUE	TRUE	TRUE	37.7166324435318	37.7166324435318	12.2874743326489	12.2874743326489	12.2874743326489	T2+Gd
1499	FTY	naive	female	37	3485	3.5	414	FALSE	FALSE	FALSE	FALSE	FALSE	13.6016427104723	13.6016427104723	13.6016427104723	13.6016427104723	13.6016427104723
1500	INF	naive	female	34	2701	3	711	FALSE	FALSE	FALSE	FALSE	FALSE	23.3593429158111	23.3593429158111	23.3593429158111	23.3593429158111	23.3593429158111
1501	INF	naive	male	45	5297	3	1854	TRUE	FALSE	TRUE	FALSE	TRUE	21.5852156057495	60.911704312115	12.1232032854209	60.911704312115	12.1232032854209	T2
1502	FTY	naive	female	32	1994	1.5	756	FALSE	FALSE	FALSE	FALSE	FALSE	24.8377823408624	24.8377823408624	24.8377823408624	24.8377823408624	24.8377823408624
1503	INF	naive	male	27	141	1	3009	FALSE	TRUE	TRUE	FALSE	TRUE	98.8583162217659	85.9794661190965	36.4024640657084	98.8583162217659	36.4024640657084	T2
1504	NAT	naive	female	41	4727	2	0	FALSE	FALSE	FALSE	FALSE	FALSE	0	0	0	0	0
1505	NAT	naive	male	32	1094	2.5	742	FALSE	FALSE	FALSE	FALSE	FALSE	24.3778234086242	24.3778234086242	24.3778234086242	24.3778234086242	24.3778234086242
1506	INF	naive	male	42	103	2	2925	FALSE	FALSE	FALSE	TRUE	TRUE	96.0985626283368	96.0985626283368	96.0985626283368	59.3347022587269	59.3347022587269	Gd
1507	INF	naive	female	34	118	0	1502	FALSE	FALSE	FALSE	FALSE	FALSE	49.347022587269	49.347022587269	49.347022587269	49.347022587269	49.347022587269
1508	INF	naive	female	35	2871	2.5	344	FALSE	FALSE	TRUE	TRUE	TRUE	11.3018480492813	11.3018480492813	10.776180698152	10.776180698152	10.776180698152	T2+Gd
1509	GA	INF	female	36	3219	2.5	0	FALSE	FALSE	FALSE	FALSE	FALSE	0	0	0	0	0
1510	INF	1st in prog.	female	36	3219	2.5	1066	FALSE	FALSE	TRUE	FALSE	TRUE	35.0225872689938	35.0225872689938	11.5318275154004	35.0225872689938	11.5318275154004	T2
1511	GA	INF	female	39	4288	2	0	FALSE	FALSE	FALSE	FALSE	FALSE	0	0	0	0	0
1512	INF	naive	male	47	1492	1	2238	FALSE	TRUE	FALSE	FALSE	TRUE	73.5277207392197	73.5277207392197	73.5277207392197	73.5277207392197	73.5277207392197	dEDSS
1513	INF	naive	male	45	3393	4	721	TRUE	TRUE	FALSE	FALSE	TRUE	5.38809034907598	23.6878850102669	23.6878850102669	23.6878850102669	5.38809034907598	Rlp
1514	INF	naive	female	48	42	1	2556	TRUE	FALSE	TRUE	FALSE	TRUE	78.2915811088296	83.9753593429158	12.2217659137577	83.9753593429158	12.2217659137577	T2
1515	GA	INF	female	55	2599	1	363	FALSE	FALSE	FALSE	FALSE	FALSE	11.9260780287474	11.9260780287474	11.9260780287474	11.9260780287474	11.9260780287474
1516	INF	naive	male	46	290	3	1870	TRUE	TRUE	FALSE	FALSE	TRUE	52.3039014373717	48.3285420944559	61.4373716632444	61.4373716632444	48.3285420944559	dEDSS
1517	INF	naive	male	27	35	1	1819	TRUE	FALSE	TRUE	FALSE	TRUE	42.217659137577	59.7618069815195	35.4496919917864	59.7618069815195	35.4496919917864	T2
1518	FTY	naive	male	25	1812	2	1541	TRUE	FALSE	TRUE	FALSE	TRUE	1.64271047227926	50.6283367556468	2.52977412731006	50.6283367556468	1.64271047227926	Rlp
1519	INF	naive	female	41	2513	4.5	1443	TRUE	FALSE	FALSE	TRUE	TRUE	2.10266940451745	47.4086242299795	47.4086242299795	23.2279260780287	2.10266940451745	Rlp
1520	NAT	naive	female	45	3965	5	0	FALSE	FALSE	FALSE	FALSE	FALSE	0	0	0	0	0
1521	INF	naive	female	42	165	2.5	1512	FALSE	FALSE	FALSE	FALSE	FALSE	49.6755646817248	49.6755646817248	49.6755646817248	49.6755646817248	49.6755646817248
1522	INF	naive	female	36	1132	0	1826	FALSE	TRUE	FALSE	FALSE	TRUE	59.9917864476386	48.0328542094456	59.9917864476386	59.9917864476386	48.0328542094456	dEDSS
1523	INF	naive	female	36	8	2	1500	FALSE	FALSE	FALSE	FALSE	FALSE	49.2813141683778	49.2813141683778	49.2813141683778	49.2813141683778	49.2813141683778
1524	INF	naive	female	28	418	1.5	1449	FALSE	FALSE	TRUE	FALSE	TRUE	47.605749486653	47.605749486653	11.4989733059548	47.605749486653	11.4989733059548	T2
1525	INF	naive	male	51	278	4	1097	FALSE	FALSE	FALSE	TRUE	TRUE	36.041067761807	36.041067761807	36.041067761807	22.9322381930185	22.9322381930185	Gd
1526	INF	1st in prog.	female	29	1937	2.5	0	FALSE	FALSE	FALSE	FALSE	FALSE	0	0	0	0	0
1527	FTY	naive	female	40	1938	3	1461	TRUE	FALSE	TRUE	TRUE	TRUE	4.99383983572895	48	12.0903490759754	24.1149897330595	4.99383983572895	Rlp
1528	INF	naive	female	58	183	3	1094	FALSE	FALSE	FALSE	FALSE	FALSE	35.9425051334702	35.9425051334702	35.9425051334702	35.9425051334702	35.9425051334702
1529	INF	naive	male	24	47	1	358	FALSE	FALSE	TRUE	TRUE	TRUE	11.7618069815195	11.7618069815195	11.7618069815195	11.7618069815195	11.7618069815195	T2+Gd
1530	GA	INF	male	25	437	1	720	FALSE	FALSE	TRUE	TRUE	TRUE	23.6550308008214	23.6550308008214	11.7946611909651	22.9979466119097	11.7946611909651	T2
1531	INF	naive	female	49	5793	1.5	1095	FALSE	FALSE	FALSE	FALSE	FALSE	35.9753593429158	35.9753593429158	35.9753593429158	35.9753593429158	35.9753593429158
1532	INF	naive	female	32	42	1	1092	FALSE	FALSE	TRUE	FALSE	TRUE	35.8767967145791	35.8767967145791	11.8932238193018	35.8767967145791	11.8932238193018	T2
1533	INF	naive	female	30	349	2	1251	TRUE	FALSE	FALSE	FALSE	TRUE	9.75770020533881	41.1006160164271	41.1006160164271	41.1006160164271	9.75770020533881	Rlp
1534	GA	naive	female	52	173	2.5	445	FALSE	FALSE	TRUE	FALSE	TRUE	14.6201232032854	14.6201232032854	11.8603696098563	14.6201232032854	11.8603696098563	T2
1535	INF	naive	female	36	118	1	713	FALSE	FALSE	TRUE	FALSE	TRUE	23.4250513347023	23.4250513347023	10.7104722792608	23.4250513347023	10.7104722792608	T2
1536	INF	naive	female	39	3623	2	1826	TRUE	TRUE	TRUE	FALSE	TRUE	16.8542094455852	59.9917864476386	11.8932238193018	59.9917864476386	11.8932238193018	T2
1537	NAT	naive	male	28	389	8.5	29	FALSE	FALSE	FALSE	FALSE	FALSE	0.952772073921971	0.952772073921971	0.952772073921971	0.952772073921971	0.952772073921971
1538	NAT	1st in prog.	male	28	505	7	1092	FALSE	FALSE	TRUE	FALSE	TRUE	35.8767967145791	35.8767967145791	11.006160164271	35.8767967145791	11.006160164271	T2
1539	INF	naive	female	31	1980	2	2560	TRUE	TRUE	FALSE	FALSE	TRUE	2.0041067761807	84.1067761806981	84.1067761806981	84.1067761806981	2.0041067761807	Rlp
1540	FTY	naive	female	28	981	4.5	1288	TRUE	TRUE	FALSE	FALSE	TRUE	25.4948665297741	40.6078028747433	42.3162217659138	42.3162217659138	25.4948665297741	Rlp
1541	INF	naive	female	35	2195	2	2525	TRUE	FALSE	TRUE	FALSE	TRUE	11.8932238193018	82.9568788501027	22.7679671457906	82.9568788501027	11.8932238193018	Rlp
1542	INF	naive	female	29	1587	2	1310	TRUE	FALSE	FALSE	FALSE	TRUE	8.70636550308008	43.0390143737166	43.0390143737166	43.0390143737166	8.70636550308008	Rlp
1543	INF	naive	female	45	701	4	1756	FALSE	FALSE	FALSE	FALSE	FALSE	57.6919917864476	57.6919917864476	57.6919917864476	57.6919917864476	57.6919917864476
1544	GA	naive	female	49	2254	1	1891	FALSE	FALSE	FALSE	FALSE	FALSE	62.1273100616016	62.1273100616016	62.1273100616016	62.1273100616016	62.1273100616016
1545	INF	naive	female	33	117	1	3109	TRUE	FALSE	TRUE	FALSE	TRUE	87.0965092402464	102.143737166324	89.6591375770021	102.143737166324	87.0965092402464	Rlp
1546	INF	naive	male	49	108	2	753	TRUE	FALSE	FALSE	TRUE	TRUE	5.09240246406571	24.7392197125257	24.7392197125257	23.6878850102669	5.09240246406571	Rlp
1547	INF	naive	male	34	130	1	1106	FALSE	TRUE	TRUE	TRUE	TRUE	36.3367556468172	36.3367556468172	12.2217659137577	12.2217659137577	12.2217659137577	T2+Gd
1548	INF	naive	male	21	48	2	861	TRUE	FALSE	FALSE	FALSE	TRUE	27.8932238193018	28.2874743326489	28.2874743326489	28.2874743326489	27.8932238193018	Rlp
1549	GA	GLA	female	39	2142	2.5	1674	FALSE	FALSE	TRUE	FALSE	TRUE	54.9979466119097	54.9979466119097	14.4558521560575	54.9979466119097	14.4558521560575	T2
1550	INF	GLA	female	44	3817	2	241	FALSE	FALSE	FALSE	FALSE	FALSE	7.91786447638604	7.91786447638604	7.91786447638604	7.91786447638604	7.91786447638604
1551	GA	INF	female	44	4060	2.5	0	FALSE	FALSE	FALSE	FALSE	FALSE	0	0	0	0	0
1552	INF	naive	female	35	68	2	1092	FALSE	FALSE	TRUE	FALSE	TRUE	35.8767967145791	35.8767967145791	23.917864476386	35.8767967145791	23.917864476386	T2
1553	INF	naive	female	19	203	1	776	FALSE	FALSE	TRUE	TRUE	TRUE	25.4948665297741	25.4948665297741	12.4517453798768	23.523613963039	12.4517453798768	T2
1554	INF	naive	female	39	852	1	1115	FALSE	FALSE	TRUE	FALSE	TRUE	36.6324435318275	36.6324435318275	11.6303901437372	36.6324435318275	11.6303901437372	T2
1555	INF	naive	female	29	4701	1.5	749	FALSE	FALSE	FALSE	FALSE	FALSE	24.6078028747433	24.6078028747433	24.6078028747433	24.6078028747433	24.6078028747433
1556	INF	naive	female	26	106	1.5	1113	FALSE	FALSE	TRUE	FALSE	TRUE	36.5667351129363	36.5667351129363	12.1560574948665	36.5667351129363	12.1560574948665	T2
1557	INF	naive	female	47	805	3	1392	TRUE	TRUE	FALSE	FALSE	TRUE	20.6324435318275	41.5934291581109	45.7330595482546	45.7330595482546	20.6324435318275	Rlp
1558	INF	naive	female	35	249	1	715	FALSE	FALSE	FALSE	TRUE	TRUE	23.4907597535934	23.4907597535934	23.4907597535934	23.3921971252567	23.3921971252567	Gd
1559	INF	naive	female	36	200	2	1392	TRUE	TRUE	FALSE	FALSE	TRUE	33.0841889117043	47.8028747433265	45.7330595482546	45.7330595482546	33.0841889117043	Rlp
1560	GA	GLA	female	40	1655	3	1099	TRUE	TRUE	FALSE	FALSE	TRUE	5.51950718685832	11.958932238193	36.1067761806982	36.1067761806982	5.51950718685832	Rlp
1561	INF	naive	female	54	2274	2	1493	FALSE	FALSE	TRUE	FALSE	TRUE	49.0513347022587	49.0513347022587	12.1889117043121	49.0513347022587	12.1889117043121	T2
1562	GA	naive	male	49	30	5	0	FALSE	FALSE	FALSE	FALSE	FALSE	0	0	0	0	0
1563	INF	naive	male	35	244	4	1050	TRUE	FALSE	FALSE	FALSE	TRUE	25.1334702258727	34.4969199178645	34.4969199178645	34.4969199178645	25.1334702258727	Rlp
1564	INF	naive	female	62	10035	2.5	903	FALSE	FALSE	TRUE	TRUE	TRUE	29.6673511293634	29.6673511293634	11.564681724846	11.564681724846	11.564681724846	T2+Gd
1565	INF	naive	male	35	1953	1	1883	FALSE	FALSE	FALSE	FALSE	FALSE	61.864476386037	61.864476386037	61.864476386037	61.864476386037	61.864476386037
1566	INF	naive	male	35	140	3.5	1484	TRUE	FALSE	FALSE	FALSE	TRUE	36.1396303901437	48.7556468172485	48.7556468172485	48.7556468172485	36.1396303901437	Rlp
1567	INF	naive	female	36	1835	1	1096	TRUE	TRUE	TRUE	TRUE	TRUE	35.9425051334702	36.7967145790554	35.8767967145791	35.8767967145791	35.8767967145791	T2+Gd
1568	GA	INF	female	39	2933	2	1104	TRUE	TRUE	TRUE	TRUE	TRUE	26.0205338809035	36.2710472279261	12.6160164271047	36.0739219712526	12.6160164271047	T2
1569	FTY	naive	female	42	4047	4	362	FALSE	FALSE	FALSE	FALSE	FALSE	11.8932238193018	11.8932238193018	11.8932238193018	11.8932238193018	11.8932238193018
1570	INF	naive	female	49	182	1	784	FALSE	FALSE	TRUE	FALSE	TRUE	25.7577002053388	25.7577002053388	10.9404517453799	25.7577002053388	10.9404517453799	T2
1571	INF	naive	male	39	1955	1.5	987	FALSE	FALSE	FALSE	FALSE	FALSE	32.4271047227926	32.4271047227926	32.4271047227926	32.4271047227926	32.4271047227926
1572	GA	naive	female	36	1190	2.5	0	FALSE	FALSE	FALSE	FALSE	FALSE	0	0	0	0	0
1573	INF	naive	female	38	37	3	1495	TRUE	FALSE	TRUE	TRUE	TRUE	48	49.1170431211499	48.1642710472279	25.3963039014374	25.3963039014374	Gd
1574	FTY	naive	female	42	1587	3.5	799	FALSE	FALSE	FALSE	TRUE	TRUE	26.2505133470226	26.2505133470226	26.2505133470226	9.00205338809035	9.00205338809035	Gd
1575	INF	naive	male	39	0	4	1868	TRUE	FALSE	FALSE	FALSE	TRUE	25.7248459958932	61.3716632443532	61.3716632443532	61.3716632443532	25.7248459958932	Rlp
1576	GA	INF	male	44	1940	4	306	TRUE	TRUE	TRUE	FALSE	TRUE	0.197125256673511	5.45379876796715	9.13347022587269	10.0533880903491	0.197125256673511	Rlp
1577	INF	naive	male	33	127	1	714	TRUE	TRUE	FALSE	FALSE	TRUE	10.217659137577	23.4907597535934	23.4579055441478	23.4579055441478	10.217659137577	Rlp
1578	INF	naive	male	27	409	2	1058	FALSE	FALSE	TRUE	FALSE	TRUE	34.7597535934292	34.7597535934292	22.6694045174538	34.7597535934292	22.6694045174538	T2
1579	INF	naive	male	40	191	2.5	1138	FALSE	FALSE	TRUE	FALSE	TRUE	37.388090349076	37.388090349076	37.0266940451745	37.388090349076	37.0266940451745	T2
1580	INF	naive	male	31	266	2	478	TRUE	TRUE	TRUE	TRUE	TRUE	12.0574948665298	12.8788501026694	11.7289527720739	11.7289527720739	11.7289527720739	T2+Gd
1581	FTY	naive	male	32	745	3	403	FALSE	FALSE	TRUE	FALSE	TRUE	13.2402464065708	13.2402464065708	12.35318275154	13.2402464065708	12.35318275154	T2
1582	GA	naive	male	34	1385	2	1420	FALSE	TRUE	FALSE	FALSE	TRUE	46.652977412731	46.652977412731	46.652977412731	46.652977412731	46.652977412731	dEDSS
1583	INF	naive	female	39	2281	1.5	1526	FALSE	TRUE	FALSE	FALSE	TRUE	50.135523613963	50.135523613963	50.135523613963	50.135523613963	50.135523613963	dEDSS
1584	INF	naive	male	26	115	1	2636	FALSE	FALSE	FALSE	FALSE	FALSE	86.6036960985626	86.6036960985626	86.6036960985626	86.6036960985626	86.6036960985626
1585	NAT	naive	female	38	4904	3.5	0	FALSE	FALSE	FALSE	FALSE	FALSE	0	0	0	0	0
1586	NAT	naive	female	41	7501	2	370	FALSE	FALSE	FALSE	FALSE	FALSE	12.1560574948665	12.1560574948665	12.1560574948665	12.1560574948665	12.1560574948665
1587	INF	naive	male	27	72	2	1799	FALSE	FALSE	TRUE	FALSE	TRUE	59.1047227926078	59.1047227926078	45.9958932238193	59.1047227926078	45.9958932238193	T2
1588	INF	naive	female	23	225	1	384	FALSE	FALSE	TRUE	FALSE	TRUE	12.6160164271047	12.6160164271047	11.958932238193	12.6160164271047	11.958932238193	T2
1589	GA	INF	female	24	610	1	1512	FALSE	FALSE	TRUE	FALSE	TRUE	49.6755646817248	49.6755646817248	11.006160164271	49.6755646817248	11.006160164271	T2
1590	INF	naive	male	44	390	1	1078	FALSE	FALSE	TRUE	TRUE	TRUE	35.4168377823409	35.4168377823409	23.3593429158111	23.3593429158111	23.3593429158111	T2+Gd
1591	INF	naive	male	21	49	1	984	TRUE	FALSE	TRUE	FALSE	TRUE	31.1129363449692	32.3285420944559	10.6447638603696	32.3285420944559	10.6447638603696	T2
1592	INF	naive	female	48	49	1.5	973	FALSE	FALSE	TRUE	TRUE	TRUE	31.9671457905544	31.9671457905544	22.9650924024641	22.9650924024641	22.9650924024641	T2+Gd
1593	INF	naive	female	26	189	1.5	1064	FALSE	FALSE	TRUE	FALSE	TRUE	34.9568788501027	34.9568788501027	10.4147843942505	34.9568788501027	10.4147843942505	T2
1594	INF	naive	female	40	95	1	721	TRUE	TRUE	TRUE	FALSE	TRUE	13.700205338809	23.7207392197125	11.6303901437372	23.6878850102669	11.6303901437372	T2
1595	INF	naive	female	44	130	5	740	TRUE	FALSE	TRUE	TRUE	TRUE	24.1478439425051	24.3121149897331	11.564681724846	11.564681724846	11.564681724846	T2+Gd
1596	INF	naive	female	30	1609	1	1477	FALSE	FALSE	FALSE	FALSE	FALSE	48.5256673511294	48.5256673511294	48.5256673511294	48.5256673511294	48.5256673511294
1597	FTY	naive	male	61	1572	2	1464	FALSE	TRUE	FALSE	FALSE	TRUE	48.0985626283368	48.0985626283368	48.0985626283368	48.0985626283368	48.0985626283368	dEDSS
1598	FTY	naive	female	37	1428	2.5	1482	FALSE	FALSE	FALSE	FALSE	FALSE	48.6899383983573	48.6899383983573	48.6899383983573	48.6899383983573	48.6899383983573
1599	INF	naive	male	33	184	1	1112	FALSE	FALSE	FALSE	FALSE	FALSE	36.5338809034908	36.5338809034908	36.5338809034908	36.5338809034908	36.5338809034908
1600	INF	1st in prog.	male	37	1464	1	754	FALSE	FALSE	FALSE	FALSE	FALSE	24.7720739219713	24.7720739219713	24.7720739219713	24.7720739219713	24.7720739219713
1601	INF	1st in prog.	male	39	2365	1	1120	FALSE	FALSE	FALSE	FALSE	FALSE	36.7967145790554	36.7967145790554	36.7967145790554	36.7967145790554	36.7967145790554
1602	FTY	naive	female	33	1179	1.5	0	FALSE	FALSE	FALSE	FALSE	FALSE	0	0	0	0	0
1603	GA	naive	male	31	168	3	1468	FALSE	FALSE	FALSE	FALSE	FALSE	48.2299794661191	48.2299794661191	48.2299794661191	48.2299794661191	48.2299794661191
1604	FTY	naive	female	23	1653	2	0	FALSE	FALSE	FALSE	FALSE	FALSE	0	0	0	0	0
1605	INF	naive	female	26	85	1.5	2259	FALSE	FALSE	FALSE	FALSE	FALSE	74.217659137577	74.217659137577	74.217659137577	74.217659137577	74.217659137577
1606	INF	naive	female	35	5475	3	1533	FALSE	FALSE	FALSE	FALSE	FALSE	50.3655030800821	50.3655030800821	50.3655030800821	50.3655030800821	50.3655030800821
1607	INF	naive	female	52	1370	2	2184	TRUE	TRUE	FALSE	FALSE	TRUE	45.0759753593429	60.0246406570842	71.7535934291581	71.7535934291581	45.0759753593429	Rlp
1608	INF	naive	female	32	5299	2	2259	TRUE	TRUE	TRUE	TRUE	TRUE	6.4394250513347	74.4804928131417	73.8891170431211	50.0698151950719	6.4394250513347	Rlp
1609	INF	naive	male	51	4033	4	1362	TRUE	FALSE	FALSE	FALSE	TRUE	9.65913757700205	44.7474332648871	44.7474332648871	44.7474332648871	9.65913757700205	Rlp
1610	INF	naive	female	30	99	2	1608	TRUE	TRUE	FALSE	FALSE	TRUE	21.6837782340862	49.1827515400411	52.829568788501	52.829568788501	21.6837782340862	Rlp
1611	GA	naive	female	54	2208	2.5	1818	FALSE	TRUE	FALSE	FALSE	TRUE	59.7289527720739	36.041067761807	59.7289527720739	59.7289527720739	36.041067761807	dEDSS
1612	FTY	naive	female	47	8624	3.5	0	FALSE	FALSE	FALSE	FALSE	FALSE	0	0	0	0	0
1613	INF	naive	female	47	2364	2.5	735	TRUE	FALSE	FALSE	FALSE	TRUE	8.70636550308008	24.1478439425051	24.1478439425051	24.1478439425051	8.70636550308008	Rlp
1614	INF	naive	male	59	68	4	1820	FALSE	FALSE	FALSE	FALSE	FALSE	59.7946611909651	59.7946611909651	59.7946611909651	59.7946611909651	59.7946611909651
1615	INF	naive	female	43	5229	1	1100	FALSE	FALSE	FALSE	FALSE	FALSE	36.1396303901437	36.1396303901437	36.1396303901437	36.1396303901437	36.1396303901437
1616	INF	naive	female	42	2535	1	2336	TRUE	FALSE	TRUE	FALSE	TRUE	41.5277207392197	76.7474332648871	11.7289527720739	76.7474332648871	11.7289527720739	T2
1617	GA	INF	female	48	4873	1	55	FALSE	FALSE	FALSE	FALSE	FALSE	1.80698151950719	1.80698151950719	1.80698151950719	1.80698151950719	1.80698151950719
1618	FTY	naive	male	46	3638	4.5	1434	FALSE	FALSE	FALSE	FALSE	FALSE	47.1129363449692	47.1129363449692	47.1129363449692	47.1129363449692	47.1129363449692
1619	INF	naive	female	43	2432	0	992	FALSE	TRUE	FALSE	FALSE	TRUE	32.5913757700205	23.6878850102669	32.5913757700205	32.5913757700205	23.6878850102669	dEDSS
1620	GA	INF	female	45	3425	1	91	FALSE	FALSE	FALSE	FALSE	FALSE	2.98973305954825	2.98973305954825	2.98973305954825	2.98973305954825	2.98973305954825
1621	INF	naive	male	21	1406	2	2139	TRUE	FALSE	TRUE	TRUE	TRUE	57.1991786447639	70.2751540041068	23.917864476386	59.958932238193	23.917864476386	T2
1622	FTY	naive	male	27	3575	2	337	FALSE	TRUE	FALSE	FALSE	TRUE	11.0718685831622	11.0718685831622	11.0718685831622	11.0718685831622	11.0718685831622	dEDSS
1623	INF	naive	female	25	19	2	721	TRUE	FALSE	TRUE	FALSE	TRUE	8.73921971252567	23.6878850102669	11.4661190965092	23.6878850102669	8.73921971252567	Rlp
1624	INF	naive	female	37	2754	2	2189	FALSE	FALSE	TRUE	FALSE	TRUE	71.917864476386	71.917864476386	36.1067761806982	71.917864476386	36.1067761806982	T2
1625	INF	naive	male	50	4429	0	1076	FALSE	TRUE	FALSE	FALSE	TRUE	35.3511293634497	35.3511293634497	35.3511293634497	35.3511293634497	35.3511293634497	dEDSS
1626	INF	naive	female	36	171	1	1081	FALSE	FALSE	FALSE	FALSE	FALSE	35.5154004106776	35.5154004106776	35.5154004106776	35.5154004106776	35.5154004106776
1627	INF	naive	female	49	148	1	749	FALSE	FALSE	TRUE	FALSE	TRUE	24.6078028747433	24.6078028747433	11.6960985626283	24.6078028747433	11.6960985626283	T2
1628	INF	naive	female	51	250	4	785	FALSE	FALSE	FALSE	FALSE	FALSE	25.7905544147844	25.7905544147844	25.7905544147844	25.7905544147844	25.7905544147844
1629	GA	INF	female	53	1036	4.5	291	FALSE	FALSE	FALSE	FALSE	FALSE	9.5605749486653	9.5605749486653	9.5605749486653	9.5605749486653	9.5605749486653
1630	INF	naive	female	33	1197	2	2014	FALSE	FALSE	TRUE	TRUE	TRUE	66.1683778234086	66.1683778234086	11.4332648870637	11.4332648870637	11.4332648870637	T2+Gd
1631	INF	naive	male	59	2962	2	2197	FALSE	FALSE	FALSE	FALSE	FALSE	72.1806981519507	72.1806981519507	72.1806981519507	72.1806981519507	72.1806981519507
1632	GA	1st in prog.	male	16	692	2	371	FALSE	FALSE	FALSE	FALSE	FALSE	12.1889117043121	12.1889117043121	12.1889117043121	12.1889117043121	12.1889117043121
1633	INF	naive	female	53	148	1	1475	TRUE	FALSE	FALSE	FALSE	TRUE	13.2731006160164	48.4599589322382	48.4599589322382	48.4599589322382	13.2731006160164	Rlp
1634	INF	naive	female	28	252	2	1986	TRUE	FALSE	FALSE	FALSE	TRUE	60.7474332648871	65.2484599589322	65.2484599589322	65.2484599589322	60.7474332648871	Rlp
1635	INF	naive	female	48	896	2	1825	FALSE	FALSE	TRUE	FALSE	TRUE	59.958932238193	59.958932238193	35.8110882956879	59.958932238193	35.8110882956879	T2
1636	INF	naive	female	50	69	2	1454	FALSE	FALSE	TRUE	FALSE	TRUE	47.7700205338809	47.7700205338809	25.3963039014374	47.7700205338809	25.3963039014374	T2
1637	INF	naive	male	50	3597	3	712	TRUE	TRUE	TRUE	TRUE	TRUE	22.5379876796715	11.9260780287474	22.2751540041068	22.2751540041068	11.9260780287474	dEDSS
1638	FTY	naive	male	52	4317	3.5	1022	FALSE	FALSE	FALSE	FALSE	FALSE	33.5770020533881	33.5770020533881	33.5770020533881	33.5770020533881	33.5770020533881
1639	INF	naive	male	42	1098	2	953	TRUE	TRUE	TRUE	FALSE	TRUE	11.4661190965092	31.3100616016427	23.2279260780287	31.3100616016427	11.4661190965092	Rlp
1640	NAT	naive	male	45	2216	5	356	FALSE	FALSE	FALSE	FALSE	FALSE	11.6960985626283	11.6960985626283	11.6960985626283	11.6960985626283	11.6960985626283
1641	INF	naive	female	46	1802	1	2917	FALSE	FALSE	TRUE	TRUE	TRUE	95.8357289527721	95.8357289527721	59.4661190965092	59.4661190965092	59.4661190965092	T2+Gd
1642	INF	naive	female	39	1210	0	1460	FALSE	TRUE	FALSE	FALSE	TRUE	47.9671457905544	47.9671457905544	47.9671457905544	47.9671457905544	47.9671457905544	dEDSS
1643	INF	naive	male	22	105	2	3052	FALSE	FALSE	TRUE	FALSE	TRUE	100.271047227926	100.271047227926	73.0677618069815	100.271047227926	73.0677618069815	T2
1644	INF	naive	female	45	244	2	1082	FALSE	FALSE	FALSE	FALSE	FALSE	35.5482546201232	35.5482546201232	35.5482546201232	35.5482546201232	35.5482546201232
1645	INF	naive	male	48	2527	2	1833	FALSE	FALSE	FALSE	FALSE	FALSE	60.2217659137577	60.2217659137577	60.2217659137577	60.2217659137577	60.2217659137577
1646	INF	naive	female	26	1212	1.5	1456	FALSE	FALSE	FALSE	FALSE	FALSE	47.8357289527721	47.8357289527721	47.8357289527721	47.8357289527721	47.8357289527721
1647	GA	naive	female	30	1071	1.5	1095	TRUE	FALSE	FALSE	TRUE	TRUE	31.605749486653	35.9753593429158	35.9753593429158	23.5564681724846	23.5564681724846	Gd
1648	INF	naive	male	44	5111	1.5	1826	FALSE	FALSE	FALSE	FALSE	FALSE	59.9917864476386	59.9917864476386	59.9917864476386	59.9917864476386	59.9917864476386
1649	INF	naive	female	45	5281	2	1104	TRUE	FALSE	TRUE	FALSE	TRUE	3.48254620123203	36.2710472279261	35.5482546201232	36.2710472279261	3.48254620123203	Rlp
1650	INF	naive	female	51	8972	2	1828	TRUE	TRUE	FALSE	FALSE	TRUE	10.8418891170431	48.0328542094456	60.0574948665298	60.0574948665298	10.8418891170431	Rlp
1651	INF	naive	male	34	3534	2	2229	TRUE	FALSE	FALSE	FALSE	TRUE	48.7227926078029	73.2320328542095	73.2320328542095	73.2320328542095	48.7227926078029	Rlp
1652	GA	INF	male	41	5765	2	317	FALSE	FALSE	FALSE	FALSE	FALSE	10.4147843942505	10.4147843942505	10.4147843942505	10.4147843942505	10.4147843942505
1653	GA	1st in prog.	male	49	455	2	2161	TRUE	TRUE	FALSE	FALSE	TRUE	52.1067761806982	58.5790554414784	70.9979466119097	70.9979466119097	52.1067761806982	Rlp
1654	INF	naive	female	41	1222	0	1824	FALSE	TRUE	FALSE	FALSE	TRUE	59.9260780287474	47.1129363449692	59.9260780287474	59.9260780287474	47.1129363449692	dEDSS
1655	INF	naive	female	43	555	0	2196	TRUE	TRUE	TRUE	TRUE	TRUE	67.7125256673511	72.1478439425051	47.6714579055441	47.6714579055441	47.6714579055441	T2+Gd
1656	INF	naive	female	24	11	1.5	1490	TRUE	TRUE	TRUE	TRUE	TRUE	48.952772073922	51.1540041067762	47.1457905544148	47.1457905544148	47.1457905544148	T2+Gd
1657	INF	naive	female	40	120	1	1975	FALSE	FALSE	FALSE	FALSE	FALSE	64.8870636550308	64.8870636550308	64.8870636550308	64.8870636550308	64.8870636550308
1658	INF	naive	female	26	104	1.5	1825	FALSE	FALSE	FALSE	FALSE	FALSE	59.958932238193	59.958932238193	59.958932238193	59.958932238193	59.958932238193
1659	INF	naive	female	43	40	1.5	1457	TRUE	FALSE	TRUE	FALSE	TRUE	45.5687885010267	47.8685831622177	35.2854209445585	47.8685831622177	35.2854209445585	T2
1660	INF	DMF	female	48	1923	2	119	FALSE	FALSE	FALSE	FALSE	FALSE	3.90965092402464	3.90965092402464	3.90965092402464	3.90965092402464	3.90965092402464
1661	INF	naive	female	31	10	1	1362	FALSE	FALSE	TRUE	FALSE	TRUE	44.7474332648871	44.7474332648871	11.8275154004107	44.7474332648871	11.8275154004107	T2
1662	INF	naive	female	33	1574	1	2566	FALSE	FALSE	TRUE	FALSE	TRUE	84.3039014373717	84.3039014373717	84.3039014373717	84.3039014373717	84.3039014373717	T2
1663	INF	naive	female	29	1788	1	2552	FALSE	FALSE	TRUE	FALSE	TRUE	83.8439425051335	83.8439425051335	23.8521560574949	83.8439425051335	23.8521560574949	T2
1664	INF	naive	female	35	3965	1.5	2561	FALSE	FALSE	FALSE	FALSE	FALSE	84.1396303901437	84.1396303901437	84.1396303901437	84.1396303901437	84.1396303901437
1665	INF	naive	female	56	97	2	1828	TRUE	TRUE	FALSE	FALSE	TRUE	32.9199178644764	35.6796714579055	60.0574948665298	60.0574948665298	32.9199178644764	Rlp
1666	INF	naive	female	35	1414	1.5	553	FALSE	FALSE	TRUE	FALSE	TRUE	18.1683778234086	18.1683778234086	12.0574948665298	18.1683778234086	12.0574948665298	T2
1667	INF	naive	female	45	16	0	1106	FALSE	TRUE	FALSE	FALSE	TRUE	36.3367556468172	11.958932238193	36.3367556468172	36.3367556468172	11.958932238193	dEDSS
1668	INF	naive	female	41	68	1	1113	TRUE	TRUE	TRUE	FALSE	TRUE	9.19917864476386	24.3778234086242	24.1149897330595	36.5667351129363	9.19917864476386	Rlp
1669	INF	naive	female	24	1631	1	1639	FALSE	FALSE	TRUE	TRUE	TRUE	53.8480492813142	53.8480492813142	47.8028747433265	47.8028747433265	47.8028747433265	T2+Gd
1670	INF	naive	female	23	84	2	1130	FALSE	FALSE	FALSE	FALSE	FALSE	37.1252566735113	37.1252566735113	37.1252566735113	37.1252566735113	37.1252566735113
1671	INF	naive	male	51	213	2	2549	TRUE	FALSE	FALSE	FALSE	TRUE	5.35523613963039	83.7453798767967	83.7453798767967	83.7453798767967	5.35523613963039	Rlp
1672	INF	naive	female	48	161	2	2191	FALSE	FALSE	FALSE	FALSE	FALSE	71.9835728952772	71.9835728952772	71.9835728952772	71.9835728952772	71.9835728952772
1673	INF	naive	female	34	1166	1	359	FALSE	TRUE	TRUE	FALSE	TRUE	11.7946611909651	12.0246406570842	11.2361396303901	11.7946611909651	11.2361396303901	T2
1674	GA	INF	female	35	1532	2	368	TRUE	TRUE	FALSE	FALSE	TRUE	3.67967145790554	11.5318275154004	12.0903490759754	12.0903490759754	3.67967145790554	Rlp
1675	INF	naive	male	32	1778	1	2555	TRUE	FALSE	TRUE	FALSE	TRUE	51.0554414784394	83.9425051334702	47.605749486653	83.9425051334702	47.605749486653	T2
1676	INF	naive	male	37	2449	0	730	FALSE	TRUE	FALSE	FALSE	TRUE	23.9835728952772	23.9835728952772	23.9835728952772	23.9835728952772	23.9835728952772	dEDSS
1677	INF	naive	female	26	263	2	662	FALSE	FALSE	FALSE	FALSE	FALSE	21.7494866529774	21.7494866529774	21.7494866529774	21.7494866529774	21.7494866529774
1678	INF	naive	female	41	12	2	1456	FALSE	TRUE	TRUE	TRUE	TRUE	47.8357289527721	47.8357289527721	23.4250513347023	35.6139630390144	23.4250513347023	T2
1679	INF	naive	female	36	66	1	1497	TRUE	FALSE	TRUE	FALSE	TRUE	42.9075975359343	49.1827515400411	24.7392197125257	49.1827515400411	24.7392197125257	T2
1680	INF	naive	female	38	3650	3	2210	FALSE	TRUE	FALSE	FALSE	TRUE	72.6078028747433	60.35318275154	72.6078028747433	72.6078028747433	60.35318275154	dEDSS
1681	INF	naive	female	44	555	2	114	FALSE	FALSE	FALSE	FALSE	FALSE	3.74537987679671	3.74537987679671	3.74537987679671	3.74537987679671	3.74537987679671
1682	GA	INF	female	44	670	2	583	FALSE	FALSE	TRUE	FALSE	TRUE	19.1540041067762	19.1540041067762	7.68788501026694	19.1540041067762	7.68788501026694	T2
1683	INF	naive	female	37	104	1	1442	FALSE	FALSE	FALSE	FALSE	FALSE	47.3757700205339	47.3757700205339	47.3757700205339	47.3757700205339	47.3757700205339
1684	INF	naive	female	41	2288	2	735	TRUE	FALSE	TRUE	FALSE	TRUE	9.42915811088296	24.1478439425051	23.7207392197125	24.1478439425051	9.42915811088296	Rlp
1685	NAT	naive	female	44	3038	3	365	FALSE	FALSE	FALSE	FALSE	FALSE	11.9917864476386	11.9917864476386	11.9917864476386	11.9917864476386	11.9917864476386
1686	GA	naive	female	61	16708	4	742	TRUE	FALSE	FALSE	FALSE	TRUE	8.27926078028747	24.3778234086242	24.3778234086242	24.3778234086242	8.27926078028747	Rlp
1687	INF	naive	female	37	66	0	2591	FALSE	FALSE	FALSE	FALSE	FALSE	85.1252566735113	85.1252566735113	85.1252566735113	85.1252566735113	85.1252566735113
1688	GA	naive	male	52	2134	4	1106	TRUE	FALSE	FALSE	FALSE	TRUE	24.9034907597536	36.3367556468172	36.3367556468172	36.3367556468172	24.9034907597536	Rlp
1689	INF	naive	female	32	1814	1.5	1936	FALSE	FALSE	TRUE	FALSE	TRUE	63.605749486653	63.605749486653	35.8110882956879	63.605749486653	35.8110882956879	T2
1690	INF	naive	female	28	1341	2	1090	TRUE	FALSE	TRUE	TRUE	TRUE	29.864476386037	35.8110882956879	12.3860369609856	23.917864476386	12.3860369609856	T2
1691	GA	INF	female	31	2432	2	398	TRUE	FALSE	TRUE	TRUE	TRUE	11.9260780287474	13.0759753593429	12.0903490759754	12.0903490759754	11.9260780287474	Rlp
1692	FTY	naive	female	33	3013	3	727	FALSE	FALSE	FALSE	FALSE	FALSE	23.8850102669405	23.8850102669405	23.8850102669405	23.8850102669405	23.8850102669405
1693	INF	naive	female	40	276	1	1926	FALSE	TRUE	FALSE	FALSE	TRUE	63.2772073921971	24.1149897330595	63.2772073921971	63.2772073921971	24.1149897330595	dEDSS
1694	INF	naive	female	28	13	2	717	FALSE	FALSE	FALSE	FALSE	FALSE	23.5564681724846	23.5564681724846	23.5564681724846	23.5564681724846	23.5564681724846
1695	INF	naive	female	33	79	3	368	FALSE	FALSE	FALSE	FALSE	FALSE	12.0903490759754	12.0903490759754	12.0903490759754	12.0903490759754	12.0903490759754
1696	GA	INF	female	34	465	3	1508	TRUE	FALSE	TRUE	FALSE	TRUE	35.8110882956879	49.5441478439425	11.7289527720739	49.5441478439425	11.7289527720739	T2
1697	INF	naive	female	33	591	2	736	TRUE	FALSE	FALSE	FALSE	TRUE	1.37987679671458	24.1806981519507	24.1806981519507	24.1806981519507	1.37987679671458	Rlp
1698	INF	naive	female	34	23	2.5	146	FALSE	FALSE	FALSE	FALSE	FALSE	4.79671457905544	4.79671457905544	4.79671457905544	4.79671457905544	4.79671457905544
1699	GA	INF	female	35	171	2.5	1171	FALSE	FALSE	FALSE	FALSE	FALSE	38.4722792607803	38.4722792607803	38.4722792607803	38.4722792607803	38.4722792607803
1700	INF	GLA	female	38	1343	2	207	FALSE	FALSE	FALSE	FALSE	FALSE	6.80082135523614	6.80082135523614	6.80082135523614	6.80082135523614	6.80082135523614
1701	INF	naive	female	55	491	2	1375	FALSE	FALSE	FALSE	FALSE	FALSE	45.1745379876797	45.1745379876797	45.1745379876797	45.1745379876797	45.1745379876797
1702	INF	TER	female	59	2000	2	0	FALSE	FALSE	FALSE	FALSE	FALSE	0	0	0	0	0
1703	INF	naive	male	32	59	3	1450	FALSE	FALSE	TRUE	TRUE	TRUE	47.6386036960986	47.6386036960986	23.6878850102669	47.2772073921971	23.6878850102669	T2
1704	INF	naive	female	25	3059	1.5	83	FALSE	FALSE	FALSE	FALSE	FALSE	2.72689938398357	2.72689938398357	2.72689938398357	2.72689938398357	2.72689938398357
1705	GA	INF	female	26	3143	1.5	1407	FALSE	TRUE	FALSE	TRUE	TRUE	46.2258726899384	24.3449691991786	46.2258726899384	33.0841889117043	24.3449691991786	dEDSS
1706	INF	naive	female	35	455	1.5	1094	TRUE	FALSE	TRUE	TRUE	TRUE	25.2977412731006	35.9425051334702	23.5893223819302	23.5893223819302	23.5893223819302	T2+Gd
1707	INF	naive	female	34	191	1	1178	FALSE	FALSE	FALSE	FALSE	FALSE	38.7022587268994	38.7022587268994	38.7022587268994	38.7022587268994	38.7022587268994
1708	INF	naive	male	20	8	1.5	629	TRUE	TRUE	FALSE	FALSE	TRUE	9.82340862422998	20.7310061601643	20.6652977412731	20.6652977412731	9.82340862422998	Rlp
1709	GA	GLA	male	22	639	3.5	147	TRUE	FALSE	TRUE	TRUE	TRUE	0.098562628336756	4.82956878850103	3.61396303901437	3.61396303901437	0.098562628336756	Rlp
1710	FTY	naive	male	22	818	4.5	749	FALSE	FALSE	TRUE	FALSE	TRUE	24.6078028747433	24.6078028747433	24.1149897330595	24.6078028747433	24.1149897330595	T2
1711	INF	naive	female	36	232	2	1738	FALSE	FALSE	FALSE	FALSE	FALSE	57.1006160164271	57.1006160164271	57.1006160164271	57.1006160164271	57.1006160164271
1712	INF	naive	female	25	176	1.5	370	TRUE	FALSE	TRUE	TRUE	TRUE	11.8603696098563	12.1560574948665	12.1232032854209	12.1232032854209	11.8603696098563	Rlp
1713	FTY	naive	female	26	709	2.5	364	FALSE	FALSE	TRUE	FALSE	TRUE	11.958932238193	11.958932238193	11.3347022587269	11.958932238193	11.3347022587269	T2
1714	INF	naive	female	60	130	3.5	904	FALSE	FALSE	FALSE	FALSE	FALSE	29.700205338809	29.700205338809	29.700205338809	29.700205338809	29.700205338809
1715	INF	PEG	female	63	1229	4	0	FALSE	FALSE	FALSE	FALSE	FALSE	0	0	0	0	0
1716	INF	1st in prog.	female	47	1665	2	756	TRUE	TRUE	FALSE	FALSE	TRUE	0.722792607802875	12.1889117043121	24.8377823408624	24.8377823408624	0.722792607802875	Rlp
1717	INF	naive	female	21	4	1	1098	FALSE	FALSE	TRUE	TRUE	TRUE	36.0739219712526	36.0739219712526	11.958932238193	11.958932238193	11.958932238193	T2+Gd
1718	INF	naive	female	51	474	1	1834	FALSE	TRUE	FALSE	FALSE	TRUE	60.2546201232033	36.1067761806982	60.2546201232033	60.2546201232033	36.1067761806982	dEDSS
1719	GA	naive	female	61	1104	3	1085	TRUE	TRUE	FALSE	FALSE	TRUE	26.4476386036961	23.4579055441478	35.64681724846	35.64681724846	23.4579055441478	dEDSS
1720	INF	naive	male	32	90	3	1092	FALSE	FALSE	FALSE	FALSE	FALSE	35.8767967145791	35.8767967145791	35.8767967145791	35.8767967145791	35.8767967145791
1721	INF	naive	female	56	563	4	1093	FALSE	TRUE	FALSE	FALSE	TRUE	35.9096509240246	35.9096509240246	35.9096509240246	35.9096509240246	35.9096509240246	dEDSS
1722	INF	naive	male	41	107	3	1468	FALSE	FALSE	FALSE	FALSE	FALSE	48.2299794661191	48.2299794661191	48.2299794661191	48.2299794661191	48.2299794661191
1723	INF	naive	female	60	369	4	1099	TRUE	FALSE	FALSE	FALSE	TRUE	3.21971252566735	36.1067761806982	36.1067761806982	36.1067761806982	3.21971252566735	Rlp
1724	INF	naive	male	43	1720	3.5	1811	TRUE	FALSE	FALSE	TRUE	TRUE	7.42505133470226	59.4989733059548	59.4989733059548	35.6139630390144	7.42505133470226	Rlp
1725	GA	DMF	male	48	3561	3.5	0	FALSE	FALSE	FALSE	FALSE	FALSE	0	0	0	0	0
1726	INF	naive	female	58	5410	3	1840	FALSE	FALSE	FALSE	FALSE	FALSE	60.4517453798768	60.4517453798768	60.4517453798768	60.4517453798768	60.4517453798768
1727	INF	naive	male	49	3758	2	371	TRUE	FALSE	FALSE	FALSE	TRUE	5.05954825462012	12.1889117043121	12.1889117043121	12.1889117043121	5.05954825462012	Rlp
1728	INF	naive	male	32	2974	1	1209	FALSE	FALSE	FALSE	FALSE	FALSE	39.7207392197125	39.7207392197125	39.7207392197125	39.7207392197125	39.7207392197125
1729	INF	naive	male	18	18	2	774	FALSE	FALSE	TRUE	FALSE	TRUE	25.429158110883	25.429158110883	24.8049281314168	25.429158110883	24.8049281314168	T2
1730	GA	INF	male	20	794	1	0	FALSE	FALSE	FALSE	FALSE	FALSE	0	0	0	0	0
1731	INF	naive	female	35	35	2	377	TRUE	FALSE	TRUE	FALSE	TRUE	6.80082135523614	12.3860369609856	11.9917864476386	12.3860369609856	6.80082135523614	Rlp
1732	NAT	naive	female	40	1312	2	1474	FALSE	FALSE	TRUE	FALSE	TRUE	48.4271047227926	48.4271047227926	11.6960985626283	48.4271047227926	11.6960985626283	T2
1733	NAT	naive	female	26	1308	3.5	1073	FALSE	FALSE	FALSE	FALSE	FALSE	35.2525667351129	35.2525667351129	35.2525667351129	35.2525667351129	35.2525667351129
1734	NAT	naive	female	37	3310	4.5	1107	FALSE	FALSE	FALSE	FALSE	FALSE	36.3696098562628	36.3696098562628	36.3696098562628	36.3696098562628	36.3696098562628
1735	NAT	naive	female	35	2735	3	1479	FALSE	TRUE	FALSE	FALSE	TRUE	48.5913757700205	48.5913757700205	48.5913757700205	48.5913757700205	48.5913757700205	dEDSS
1736	FTY	naive	female	39	3772	4	1118	FALSE	FALSE	TRUE	FALSE	TRUE	36.7310061601643	36.7310061601643	23.129363449692	36.7310061601643	23.129363449692	T2
1737	INF	naive	female	42	686	2	2191	FALSE	FALSE	FALSE	FALSE	FALSE	71.9835728952772	71.9835728952772	71.9835728952772	71.9835728952772	71.9835728952772
1738	FTY	naive	female	45	1612	4	1103	TRUE	FALSE	FALSE	FALSE	TRUE	5.42094455852156	36.2381930184805	36.2381930184805	36.2381930184805	5.42094455852156	Rlp
1739	FTY	naive	female	42	3646	4.5	1104	TRUE	FALSE	FALSE	FALSE	TRUE	16.788501026694	36.2710472279261	36.2710472279261	36.2710472279261	16.788501026694	Rlp
1740	FTY	naive	male	26	2243	3	1454	FALSE	FALSE	FALSE	FALSE	FALSE	47.7700205338809	47.7700205338809	47.7700205338809	47.7700205338809	47.7700205338809
1741	FTY	naive	female	55	1986	4	1463	FALSE	FALSE	FALSE	FALSE	FALSE	48.0657084188912	48.0657084188912	48.0657084188912	48.0657084188912	48.0657084188912
1742	FTY	naive	male	41	4136	4	1455	TRUE	FALSE	FALSE	FALSE	TRUE	18.8254620123203	47.8028747433265	47.8028747433265	47.8028747433265	18.8254620123203	Rlp
1743	INF	naive	female	34	1938	2.5	1092	TRUE	FALSE	FALSE	FALSE	TRUE	4.82956878850103	35.8767967145791	35.8767967145791	35.8767967145791	4.82956878850103	Rlp
1744	INF	naive	female	37	2099	2.5	1828	TRUE	FALSE	FALSE	FALSE	TRUE	36.1396303901437	60.0574948665298	60.0574948665298	60.0574948665298	36.1396303901437	Rlp
1745	INF	naive	male	47	123	4	1017	TRUE	FALSE	FALSE	FALSE	TRUE	2.79260780287474	33.4127310061602	33.4127310061602	33.4127310061602	2.79260780287474	Rlp
1746	GA	INF	male	50	1180	4.5	56	FALSE	FALSE	FALSE	FALSE	FALSE	1.83983572895277	1.83983572895277	1.83983572895277	1.83983572895277	1.83983572895277
1747	GA	naive	female	29	453	0	1474	FALSE	FALSE	TRUE	FALSE	TRUE	48.4271047227926	48.4271047227926	35.5811088295688	48.4271047227926	35.5811088295688	T2
1748	INF	naive	female	40	27	0.5	2923	FALSE	TRUE	FALSE	FALSE	TRUE	96.0328542094456	96.0328542094456	96.0328542094456	96.0328542094456	96.0328542094456	dEDSS
1749	INF	naive	female	28	1700	3	436	FALSE	FALSE	FALSE	FALSE	FALSE	14.3244353182752	14.3244353182752	14.3244353182752	14.3244353182752	14.3244353182752
1750	INF	naive	female	32	249	0	2191	FALSE	FALSE	TRUE	FALSE	TRUE	71.9835728952772	71.9835728952772	71.9835728952772	71.9835728952772	71.9835728952772	T2
1751	INF	naive	female	32	745	1.5	1869	TRUE	TRUE	FALSE	FALSE	TRUE	46.4558521560575	61.4045174537988	61.4045174537988	61.4045174537988	46.4558521560575	Rlp
1752	INF	naive	male	38	2905	2	1873	TRUE	FALSE	FALSE	FALSE	TRUE	29.4373716632444	61.5359342915811	61.5359342915811	61.5359342915811	29.4373716632444	Rlp
1753	INF	naive	male	35	3437	3.5	1542	FALSE	FALSE	TRUE	FALSE	TRUE	50.6611909650924	50.6611909650924	35.8439425051335	50.6611909650924	35.8439425051335	T2
1754	INF	naive	female	55	761	4	1819	TRUE	FALSE	TRUE	FALSE	TRUE	6.40657084188912	59.7618069815195	35.3839835728953	59.7618069815195	6.40657084188912	Rlp
1755	INF	naive	female	31	211	1.5	1093	FALSE	FALSE	TRUE	FALSE	TRUE	35.9096509240246	35.9096509240246	23.7207392197125	35.9096509240246	23.7207392197125	T2
1756	INF	naive	female	35	1722	1.5	732	TRUE	FALSE	FALSE	FALSE	TRUE	11.7289527720739	24.0492813141684	24.0492813141684	24.0492813141684	11.7289527720739	Rlp
1757	INF	naive	female	54	460	4	723	FALSE	FALSE	FALSE	FALSE	FALSE	23.7535934291581	23.7535934291581	23.7535934291581	23.7535934291581	23.7535934291581
1758	INF	naive	male	18	340	2	766	FALSE	FALSE	FALSE	FALSE	FALSE	25.1663244353183	25.1663244353183	25.1663244353183	25.1663244353183	25.1663244353183
1759	INF	naive	female	49	63	1.5	105	TRUE	TRUE	FALSE	FALSE	TRUE	4.46817248459959	6.01232032854209	3.44969199178645	3.44969199178645	3.44969199178645
1760	GA	INF	female	50	246	2.5	1379	FALSE	FALSE	TRUE	FALSE	TRUE	45.305954825462	45.305954825462	41.4620123203285	45.305954825462	41.4620123203285	T2
1761	INF	naive	female	35	254	2	771	TRUE	TRUE	FALSE	FALSE	TRUE	11.006160164271	12.6817248459959	25.3305954825462	25.3305954825462	11.006160164271	Rlp
1762	INF	naive	female	18	283	1	0	FALSE	FALSE	FALSE	FALSE	FALSE	0	0	0	0	0
1763	FTY	naive	female	21	1425	1.5	386	FALSE	FALSE	FALSE	TRUE	TRUE	12.6817248459959	12.6817248459959	12.6817248459959	12.4188911704312	12.4188911704312	Gd
1764	GA	naive	female	26	141	1	411	FALSE	FALSE	FALSE	FALSE	FALSE	13.5030800821355	13.5030800821355	13.5030800821355	13.5030800821355	13.5030800821355
1765	INF	naive	female	51	70	1	1113	FALSE	FALSE	FALSE	FALSE	FALSE	36.5667351129363	36.5667351129363	36.5667351129363	36.5667351129363	36.5667351129363
1766	INF	naive	female	26	398	1.5	293	TRUE	FALSE	TRUE	TRUE	TRUE	8.90349075975359	9.62628336755647	8.96919917864476	8.96919917864476	8.90349075975359	Rlp
1767	FTY	naive	female	27	701	2.5	1025	FALSE	FALSE	TRUE	TRUE	TRUE	33.6755646817248	33.6755646817248	12.5831622176591	12.5831622176591	12.5831622176591	T2+Gd
1768	INF	naive	female	58	5	2.5	1834	TRUE	TRUE	FALSE	FALSE	TRUE	56.3778234086242	36.3367556468172	60.2546201232033	60.2546201232033	36.3367556468172	dEDSS
1769	INF	naive	male	26	1199	3	1094	TRUE	FALSE	TRUE	FALSE	TRUE	26.8418891170431	35.9425051334702	11.7289527720739	35.9425051334702	11.7289527720739	T2
1770	INF	naive	female	34	136	2	1655	FALSE	FALSE	FALSE	FALSE	FALSE	54.3737166324435	54.3737166324435	54.3737166324435	54.3737166324435	54.3737166324435
1771	INF	naive	female	38	2285	0	1451	FALSE	TRUE	FALSE	FALSE	TRUE	47.6714579055441	47.6714579055441	47.6714579055441	47.6714579055441	47.6714579055441	dEDSS
1772	INF	naive	male	43	156	1	2925	FALSE	FALSE	TRUE	FALSE	TRUE	96.0985626283368	96.0985626283368	71.0308008213552	96.0985626283368	71.0308008213552	T2
1773	GA	naive	female	53	3895	1.5	1442	TRUE	FALSE	TRUE	FALSE	TRUE	20.2381930184805	47.3757700205339	47.1457905544148	47.3757700205339	20.2381930184805	Rlp
1774	FTY	naive	male	22	374	1	1072	FALSE	FALSE	FALSE	FALSE	FALSE	35.2197125256674	35.2197125256674	35.2197125256674	35.2197125256674	35.2197125256674
1775	GA	naive	male	50	1306	3.5	0	FALSE	FALSE	FALSE	FALSE	FALSE	0	0	0	0	0
1776	INF	naive	female	39	11	2	1101	TRUE	FALSE	FALSE	FALSE	TRUE	9.88911704312115	36.1724845995893	36.1724845995893	36.1724845995893	9.88911704312115	Rlp
1777	GA	INF	female	42	1116	2.5	0	FALSE	FALSE	FALSE	FALSE	FALSE	0	0	0	0	0
1778	INF	naive	male	33	114	0	2961	FALSE	TRUE	TRUE	FALSE	TRUE	97.2813141683778	96.5256673511294	96.0985626283368	97.2813141683778	96.0985626283368	T2
1779	INF	naive	male	23	41	1	1448	FALSE	FALSE	FALSE	FALSE	FALSE	47.5728952772074	47.5728952772074	47.5728952772074	47.5728952772074	47.5728952772074
1780	GA	1st in prog.	female	36	3206	2	0	FALSE	FALSE	FALSE	FALSE	FALSE	0	0	0	0	0
1781	INF	naive	female	28	2161	0	1397	FALSE	FALSE	FALSE	FALSE	FALSE	45.8973305954825	45.8973305954825	45.8973305954825	45.8973305954825	45.8973305954825
1782	INF	naive	female	54	57	4	22	FALSE	FALSE	FALSE	FALSE	FALSE	0.722792607802875	0.722792607802875	0.722792607802875	0.722792607802875	0.722792607802875
1783	GA	1st in prog.	female	54	198	4	1105	FALSE	FALSE	FALSE	FALSE	FALSE	36.3039014373717	36.3039014373717	36.3039014373717	36.3039014373717	36.3039014373717
1784	NAT	naive	male	30	1538	6.5	338	FALSE	TRUE	FALSE	FALSE	TRUE	11.1047227926078	11.1047227926078	11.1047227926078	11.1047227926078	11.1047227926078	dEDSS
1785	INF	naive	female	34	12	1.5	693	FALSE	FALSE	FALSE	FALSE	FALSE	22.7679671457906	22.7679671457906	22.7679671457906	22.7679671457906	22.7679671457906
1786	GA	GLA	female	36	707	1	387	FALSE	FALSE	FALSE	FALSE	FALSE	12.7145790554415	12.7145790554415	12.7145790554415	12.7145790554415	12.7145790554415
1787	INF	naive	female	47	29	0	1268	TRUE	TRUE	FALSE	FALSE	TRUE	27.8932238193018	34.8911704312115	41.6591375770021	41.6591375770021	27.8932238193018	Rlp
1788	FTY	naive	male	33	2088	2	1060	TRUE	FALSE	FALSE	FALSE	TRUE	23.4907597535934	34.8254620123203	34.8254620123203	34.8254620123203	23.4907597535934	Rlp
1789	INF	naive	female	26	148	0	700	TRUE	TRUE	TRUE	FALSE	TRUE	15.9342915811088	22.5051334702259	22.5051334702259	22.9979466119097	15.9342915811088	Rlp
1790	NAT	naive	female	28	848	1	518	FALSE	FALSE	FALSE	FALSE	FALSE	17.0184804928131	17.0184804928131	17.0184804928131	17.0184804928131	17.0184804928131
1791	INF	naive	female	35	389	0	1067	FALSE	FALSE	FALSE	FALSE	FALSE	35.0554414784394	35.0554414784394	35.0554414784394	35.0554414784394	35.0554414784394
1792	INF	naive	female	38	31	2	1425	FALSE	FALSE	FALSE	FALSE	FALSE	46.8172484599589	46.8172484599589	46.8172484599589	46.8172484599589	46.8172484599589
1793	INF	naive	female	30	49	0	1026	FALSE	FALSE	FALSE	FALSE	FALSE	33.7084188911704	33.7084188911704	33.7084188911704	33.7084188911704	33.7084188911704
1794	INF	naive	male	50	101	2.5	1445	FALSE	FALSE	FALSE	TRUE	TRUE	47.4743326488706	47.4743326488706	47.4743326488706	46.5872689938398	46.5872689938398	Gd
1795	GA	naive	female	25	147	0	2545	FALSE	FALSE	FALSE	FALSE	FALSE	83.6139630390144	83.6139630390144	83.6139630390144	83.6139630390144	83.6139630390144
1796	INF	naive	female	29	63	1.5	1856	FALSE	FALSE	FALSE	FALSE	FALSE	60.9774127310062	60.9774127310062	60.9774127310062	60.9774127310062	60.9774127310062
1797	FTY	naive	male	26	378	0	1082	FALSE	FALSE	FALSE	FALSE	FALSE	35.5482546201232	35.5482546201232	35.5482546201232	35.5482546201232	35.5482546201232
1798	GA	naive	female	25	59	1	2083	FALSE	FALSE	TRUE	FALSE	TRUE	68.435318275154	68.435318275154	47.0143737166324	68.435318275154	47.0143737166324	T2
1799	INF	naive	female	37	18	1	1394	TRUE	TRUE	TRUE	FALSE	TRUE	46.7186858316222	46.8501026694045	46.258726899384	45.7987679671458	45.7987679671458
1800	INF	naive	female	28	307	1	77	FALSE	FALSE	FALSE	FALSE	FALSE	2.52977412731006	2.52977412731006	2.52977412731006	2.52977412731006	2.52977412731006
1801	INF	naive	male	59	45	3	907	TRUE	FALSE	TRUE	FALSE	TRUE	16.3613963039014	29.7987679671458	29.4373716632444	29.7987679671458	16.3613963039014	Rlp
1802	FTY	naive	male	62	962	2.5	119	FALSE	FALSE	FALSE	FALSE	FALSE	3.90965092402464	3.90965092402464	3.90965092402464	3.90965092402464	3.90965092402464
1803	INF	naive	male	28	14	2.5	1825	FALSE	FALSE	TRUE	FALSE	TRUE	59.958932238193	59.958932238193	47.605749486653	59.958932238193	47.605749486653	T2
1804	GA	INF	male	33	1842	1	357	FALSE	FALSE	FALSE	FALSE	FALSE	11.7289527720739	11.7289527720739	11.7289527720739	11.7289527720739	11.7289527720739
1805	INF	GLA	male	34	2200	1	271	FALSE	FALSE	FALSE	FALSE	FALSE	8.90349075975359	8.90349075975359	8.90349075975359	8.90349075975359	8.90349075975359
1806	INF	naive	female	29	1	2	1203	TRUE	FALSE	TRUE	FALSE	TRUE	34.8583162217659	39.523613963039	11.170431211499	39.523613963039	11.170431211499	T2
1807	INF	naive	male	24	7	0	1432	FALSE	FALSE	TRUE	FALSE	TRUE	47.047227926078	47.047227926078	11.170431211499	47.047227926078	11.170431211499	T2
1808	INF	naive	female	44	99	2	1104	TRUE	TRUE	FALSE	FALSE	TRUE	14.3572895277207	23.4907597535934	36.2710472279261	36.2710472279261	14.3572895277207	Rlp
1809	INF	naive	male	24	408	1	1421	TRUE	TRUE	TRUE	TRUE	TRUE	28.6160164271047	35.3182751540041	46.8172484599589	10.7433264887064	10.7433264887064	Gd
1810	INF	naive	male	32	3	0	1141	FALSE	FALSE	FALSE	FALSE	FALSE	37.4866529774127	37.4866529774127	37.4866529774127	37.4866529774127	37.4866529774127
1811	INF	naive	female	30	374	0	0	FALSE	FALSE	FALSE	FALSE	FALSE	0	0	0	0	0
1812	INF	naive	female	40	89	0	2150	FALSE	TRUE	FALSE	FALSE	TRUE	70.6365503080082	38.3080082135524	70.6365503080082	70.6365503080082	38.3080082135524	dEDSS
1813	INF	naive	female	32	26	1	0	FALSE	FALSE	FALSE	FALSE	FALSE	0	0	0	0	0
1814	INF	naive	female	40	185	1	2107	FALSE	FALSE	FALSE	FALSE	FALSE	69.2238193018481	69.2238193018481	69.2238193018481	69.2238193018481	69.2238193018481
1815	GA	naive	female	40	49	1	0	FALSE	FALSE	FALSE	FALSE	FALSE	0	0	0	0	0
1816	GA	naive	female	50	322	2	2513	FALSE	TRUE	FALSE	FALSE	TRUE	82.5626283367557	59.3347022587269	82.5626283367557	82.5626283367557	59.3347022587269	dEDSS
1817	INF	naive	female	42	138	3.5	2190	TRUE	TRUE	FALSE	FALSE	TRUE	53.0595482546201	71.917864476386	71.9507186858316	71.9507186858316	53.0595482546201	Rlp
1818	GA	naive	male	21	43	1.5	2268	FALSE	FALSE	TRUE	FALSE	TRUE	74.5133470225873	74.5133470225873	47.3757700205339	74.5133470225873	47.3757700205339	T2
1819	INF	naive	male	33	95	1.5	1830	FALSE	TRUE	TRUE	FALSE	TRUE	60.1232032854209	48.1642710472279	47.605749486653	60.1232032854209	47.605749486653	T2
1820	INF	naive	female	32	752	3.5	1921	TRUE	TRUE	TRUE	FALSE	TRUE	49.347022587269	63.4086242299795	59.9917864476386	63.1129363449692	49.347022587269	Rlp
1821	INF	naive	male	34	717	1.5	2310	FALSE	FALSE	TRUE	FALSE	TRUE	75.8932238193019	75.8932238193019	59.2361396303901	75.8932238193019	59.2361396303901	T2
1822	INF	naive	female	26	44	1	2238	FALSE	FALSE	TRUE	TRUE	TRUE	73.5277207392197	73.5277207392197	59.9260780287474	72.1478439425051	59.9260780287474	T2
1823	INF	naive	female	23	96	1.5	1349	TRUE	FALSE	FALSE	FALSE	TRUE	20.6652977412731	44.3203285420945	44.3203285420945	44.3203285420945	20.6652977412731	Rlp
1824	INF	naive	female	33	97	1.5	3043	TRUE	TRUE	FALSE	FALSE	TRUE	99.1540041067762	100.008213552361	99.9753593429158	99.9753593429158	99.1540041067762	Rlp
1825	GA	INF	female	41	3141	3	0	FALSE	FALSE	FALSE	FALSE	FALSE	0	0	0	0	0
1826	GA	naive	female	37	7	2	2051	TRUE	TRUE	FALSE	TRUE	TRUE	31.9671457905544	34.4969199178645	67.3839835728953	46.8172484599589	31.9671457905544	Rlp
1827	GA	naive	female	42	160	2	1446	TRUE	TRUE	TRUE	FALSE	TRUE	27.2689938398357	34.8254620123203	46.9158110882957	47.5071868583162	27.2689938398357	Rlp
1828	INF	naive	female	31	2286	2	0	FALSE	FALSE	FALSE	FALSE	FALSE	0	0	0	0	0
1829	INF	naive	female	38	29	1	365	FALSE	FALSE	TRUE	TRUE	TRUE	11.9917864476386	11.9917864476386	11.3347022587269	11.3347022587269	11.3347022587269	T2+Gd
1830	GA	INF	female	39	400	1	805	FALSE	FALSE	TRUE	TRUE	TRUE	26.4476386036961	26.4476386036961	22.8008213552361	22.8008213552361	22.8008213552361	T2+Gd
1831	INF	naive	male	47	862	3.5	294	FALSE	TRUE	FALSE	FALSE	TRUE	9.65913757700205	8.73921971252567	9.65913757700205	9.65913757700205	8.73921971252567	dEDSS
1832	INF	naive	male	18	34	1.5	1260	FALSE	FALSE	FALSE	FALSE	FALSE	41.3963039014374	41.3963039014374	41.3963039014374	41.3963039014374	41.3963039014374
1833	GA	INF	male	21	1296	1.5	1855	TRUE	FALSE	TRUE	FALSE	TRUE	47.9014373716632	60.9445585215606	42.1519507186858	60.9445585215606	42.1519507186858	T2
1834	INF	naive	male	25	131	0	1690	FALSE	FALSE	FALSE	FALSE	FALSE	55.523613963039	55.523613963039	55.523613963039	55.523613963039	55.523613963039
1835	GA	INF	male	30	1825	0	1484	TRUE	TRUE	FALSE	FALSE	TRUE	23.9835728952772	26.217659137577	48.7556468172485	48.7556468172485	23.9835728952772	Rlp
1836	INF	naive	male	38	97	1	3102	TRUE	FALSE	FALSE	FALSE	TRUE	92.35318275154	101.913757700205	101.913757700205	101.913757700205	92.35318275154	Rlp
1837	INF	naive	male	36	1104	2	1463	FALSE	FALSE	TRUE	FALSE	TRUE	48.0657084188912	48.0657084188912	24.2464065708419	48.0657084188912	24.2464065708419	T2
1838	INF	naive	female	39	113	2	3602	TRUE	FALSE	FALSE	FALSE	TRUE	112.459958932238	118.340862422998	118.340862422998	118.340862422998	112.459958932238	Rlp
1839	INF	naive	female	23	203	2	1824	FALSE	FALSE	TRUE	FALSE	TRUE	59.9260780287474	59.9260780287474	59.5975359342916	59.9260780287474	59.5975359342916	T2
1840	GA	INF	female	28	2030	1	0	FALSE	FALSE	FALSE	FALSE	FALSE	0	0	0	0	0
1841	INF	naive	female	44	78	0	1637	FALSE	FALSE	FALSE	FALSE	FALSE	53.782340862423	53.782340862423	53.782340862423	53.782340862423	53.782340862423
1842	INF	naive	female	44	4404	2	705	FALSE	FALSE	FALSE	FALSE	FALSE	23.1622176591376	23.1622176591376	23.1622176591376	23.1622176591376	23.1622176591376
1843	INF	1st in prog.	female	47	5506	2	704	TRUE	FALSE	TRUE	TRUE	TRUE	5.61806981519507	23.129363449692	22.6694045174538	22.6694045174538	5.61806981519507	Rlp
1844	INF	1st in prog.	female	40	3345	0.5	1	FALSE	FALSE	FALSE	FALSE	FALSE	0.032854209445585	0.032854209445585	0.032854209445585	0.032854209445585	0.032854209445585
1845	INF	naive	male	50	2036	3	1457	FALSE	FALSE	FALSE	FALSE	FALSE	47.8685831622177	47.8685831622177	47.8685831622177	47.8685831622177	47.8685831622177
1846	INF	naive	male	42	2307	1	1083	FALSE	FALSE	FALSE	FALSE	FALSE	35.5811088295688	35.5811088295688	35.5811088295688	35.5811088295688	35.5811088295688
1847	GA	naive	male	29	725	1	1461	TRUE	FALSE	TRUE	TRUE	TRUE	16.9856262833676	48	23.6550308008214	35.8110882956879	16.9856262833676	Rlp
1848	INF	naive	female	24	31	1	1984	FALSE	FALSE	FALSE	FALSE	FALSE	65.1827515400411	65.1827515400411	65.1827515400411	65.1827515400411	65.1827515400411
1849	INF	naive	male	39	693	2.5	0	FALSE	FALSE	FALSE	FALSE	FALSE	0	0	0	0	0
1850	INF	naive	female	29	23	2	1175	FALSE	FALSE	FALSE	FALSE	FALSE	38.6036960985626	38.6036960985626	38.6036960985626	38.6036960985626	38.6036960985626
1851	GA	INF	female	32	1204	1.5	50	FALSE	FALSE	FALSE	FALSE	FALSE	1.64271047227926	1.64271047227926	1.64271047227926	1.64271047227926	1.64271047227926
1852	INF	naive	male	24	60	1	1548	FALSE	TRUE	TRUE	TRUE	TRUE	50.8583162217659	26.7433264887064	26.3162217659138	26.3162217659138	26.3162217659138	T2+Gd
1853	INF	naive	male	49	1628	3.5	0	FALSE	FALSE	FALSE	FALSE	FALSE	0	0	0	0	0
1854	INF	naive	female	57	82	2	1567	FALSE	TRUE	FALSE	FALSE	TRUE	51.482546201232	23.4250513347023	51.482546201232	51.482546201232	23.4250513347023	dEDSS
1855	INF	naive	male	45	67	2	839	TRUE	TRUE	TRUE	FALSE	TRUE	25.0020533880903	27.564681724846	26.6776180698152	27.564681724846	25.0020533880903	Rlp
1856	FTY	naive	male	48	906	4.5	981	FALSE	FALSE	FALSE	FALSE	FALSE	32.2299794661191	32.2299794661191	32.2299794661191	32.2299794661191	32.2299794661191
1857	INF	naive	female	53	428	2.5	1061	FALSE	FALSE	FALSE	FALSE	FALSE	34.8583162217659	34.8583162217659	34.8583162217659	34.8583162217659	34.8583162217659
1858	GA	INF	female	56	1490	2	354	FALSE	FALSE	FALSE	FALSE	FALSE	11.6303901437372	11.6303901437372	11.6303901437372	11.6303901437372	11.6303901437372
1859	INF	GLA	female	57	1847	2	0	FALSE	FALSE	FALSE	FALSE	FALSE	0	0	0	0	0
1860	INF	naive	male	61	82	5	0	FALSE	FALSE	FALSE	FALSE	FALSE	0	0	0	0	0
1861	INF	naive	female	55	45	2	1850	FALSE	FALSE	FALSE	FALSE	FALSE	60.7802874743326	60.7802874743326	60.7802874743326	60.7802874743326	60.7802874743326
1862	GA	naive	female	24	1874	2	1153	FALSE	FALSE	TRUE	TRUE	TRUE	37.8809034907598	37.8809034907598	35.9425051334702	35.9425051334702	35.9425051334702	T2+Gd
1863	INF	naive	female	58	1784	2.5	441	FALSE	FALSE	TRUE	FALSE	TRUE	14.4887063655031	14.4887063655031	13.8316221765914	14.4887063655031	13.8316221765914	T2
1864	INF	naive	male	40	661	2	2608	FALSE	FALSE	TRUE	TRUE	TRUE	85.6837782340862	85.6837782340862	51.5154004106776	51.5154004106776	51.5154004106776	T2+Gd
1865	INF	naive	female	49	2992	2	1069	FALSE	FALSE	FALSE	FALSE	FALSE	35.1211498973306	35.1211498973306	35.1211498973306	35.1211498973306	35.1211498973306
1866	INF	naive	male	47	21	1.5	415	TRUE	FALSE	TRUE	TRUE	TRUE	12.4845995893224	13.6344969199179	13.6344969199179	13.6344969199179	12.4845995893224	Rlp
1867	FTY	naive	male	48	467	2.5	920	TRUE	FALSE	FALSE	FALSE	TRUE	18.8911704312115	30.2258726899384	30.2258726899384	30.2258726899384	18.8911704312115	Rlp
1868	INF	naive	female	45	100	3.5	1004	TRUE	FALSE	FALSE	FALSE	TRUE	29.5359342915811	32.9856262833676	32.9856262833676	32.9856262833676	29.5359342915811	Rlp
1869	GA	INF	female	48	1107	3.5	441	TRUE	FALSE	FALSE	FALSE	TRUE	8.31211498973306	14.4887063655031	14.4887063655031	14.4887063655031	8.31211498973306	Rlp
1870	INF	naive	female	50	3403	0	1117	FALSE	FALSE	FALSE	FALSE	FALSE	36.6981519507187	36.6981519507187	36.6981519507187	36.6981519507187	36.6981519507187
1871	NAT	naive	female	33	4696	1.5	336	FALSE	FALSE	FALSE	FALSE	FALSE	11.0390143737166	11.0390143737166	11.0390143737166	11.0390143737166	11.0390143737166
1872	INF	naive	female	28	20	1.5	2582	FALSE	FALSE	TRUE	TRUE	TRUE	84.829568788501	84.829568788501	73.9876796714579	73.9876796714579	73.9876796714579	T2+Gd
1873	NAT	naive	female	31	1645	1.5	0	FALSE	FALSE	FALSE	FALSE	FALSE	0	0	0	0	0
1874	NAT	naive	male	37	3346	6	420	FALSE	FALSE	FALSE	FALSE	FALSE	13.7987679671458	13.7987679671458	13.7987679671458	13.7987679671458	13.7987679671458
1875	INF	naive	male	39	128	2	729	FALSE	FALSE	FALSE	FALSE	FALSE	23.9507186858316	23.9507186858316	23.9507186858316	23.9507186858316	23.9507186858316
1876	INF	naive	female	43	267	3	455	TRUE	FALSE	TRUE	FALSE	TRUE	12.7474332648871	14.9486652977413	11.7618069815195	14.9486652977413	11.7618069815195	T2
1877	GA	GLA	female	45	792	2	38	FALSE	FALSE	FALSE	FALSE	FALSE	1.24845995893224	1.24845995893224	1.24845995893224	1.24845995893224	1.24845995893224
1878	INF	INF	female	45	897	3	456	FALSE	FALSE	TRUE	FALSE	TRUE	14.9815195071869	14.9815195071869	14.2915811088296	14.9815195071869	14.2915811088296	T2
1879	GA	INF	female	46	1358	3	168	TRUE	TRUE	FALSE	FALSE	TRUE	5.25667351129363	5.51950718685832	5.51950718685832	5.51950718685832	5.25667351129363	Rlp
1880	NAT	naive	female	38	4222	2.5	0	FALSE	FALSE	FALSE	FALSE	FALSE	0	0	0	0	0
1881	INF	naive	male	39	1213	1	1828	FALSE	FALSE	FALSE	FALSE	FALSE	60.0574948665298	60.0574948665298	60.0574948665298	60.0574948665298	60.0574948665298
1882	INF	naive	female	31	1921	2	1551	FALSE	FALSE	FALSE	FALSE	FALSE	50.9568788501027	50.9568788501027	50.9568788501027	50.9568788501027	50.9568788501027
1883	INF	naive	female	25	1724	1.5	820	FALSE	FALSE	FALSE	FALSE	FALSE	26.9404517453799	26.9404517453799	26.9404517453799	26.9404517453799	26.9404517453799
1884	INF	naive	female	29	237	2.5	1329	TRUE	TRUE	FALSE	FALSE	TRUE	21.9137577002053	23.0308008213552	43.6632443531828	43.6632443531828	21.9137577002053	Rlp
1885	INF	naive	male	40	3642	1	1817	FALSE	FALSE	FALSE	FALSE	FALSE	59.6960985626283	59.6960985626283	59.6960985626283	59.6960985626283	59.6960985626283
1886	INF	naive	female	30	21	1.5	2959	FALSE	FALSE	FALSE	FALSE	FALSE	97.2156057494867	97.2156057494867	97.2156057494867	97.2156057494867	97.2156057494867
1887	INF	naive	female	39	2460	1.5	1092	FALSE	FALSE	FALSE	FALSE	FALSE	35.8767967145791	35.8767967145791	35.8767967145791	35.8767967145791	35.8767967145791
1888	NAT	naive	female	28	2712	2	401	FALSE	FALSE	FALSE	FALSE	FALSE	13.1745379876797	13.1745379876797	13.1745379876797	13.1745379876797	13.1745379876797
1889	INF	naive	male	27	5	2	1800	FALSE	FALSE	FALSE	TRUE	TRUE	59.1375770020534	59.1375770020534	59.1375770020534	46.3572895277207	46.3572895277207	Gd
1890	INF	naive	female	37	1912	2.5	1612	TRUE	TRUE	TRUE	FALSE	TRUE	52.2053388090349	52.993839835729	52.0082135523614	52.9609856262834	52.0082135523614	T2
1891	INF	naive	female	25	1190	2	1098	TRUE	FALSE	FALSE	FALSE	TRUE	30.5215605749487	36.0739219712526	36.0739219712526	36.0739219712526	30.5215605749487	Rlp
1892	NAT	naive	female	50	4803	4	0	FALSE	FALSE	FALSE	FALSE	FALSE	0	0	0	0	0
1893	INF	naive	male	39	489	3	1519	FALSE	TRUE	FALSE	FALSE	TRUE	49.9055441478439	16.0985626283368	49.9055441478439	49.9055441478439	16.0985626283368	dEDSS
1894	INF	naive	female	42	367	2	2000	FALSE	TRUE	FALSE	FALSE	TRUE	65.7084188911704	37.4209445585216	65.7084188911704	65.7084188911704	37.4209445585216	dEDSS
1895	INF	naive	female	59	2368	2	1073	FALSE	FALSE	FALSE	FALSE	FALSE	35.2525667351129	35.2525667351129	35.2525667351129	35.2525667351129	35.2525667351129
1896	INF	naive	female	48	91	2	2204	FALSE	FALSE	FALSE	FALSE	FALSE	72.4106776180698	72.4106776180698	72.4106776180698	72.4106776180698	72.4106776180698
1897	INF	naive	female	23	139	1.5	1716	FALSE	FALSE	FALSE	FALSE	FALSE	56.3778234086242	56.3778234086242	56.3778234086242	56.3778234086242	56.3778234086242
1898	INF	naive	male	32	37	4.5	677	TRUE	FALSE	TRUE	TRUE	TRUE	22.0123203285421	22.2422997946612	21.5523613963039	21.5523613963039	21.5523613963039	T2+Gd
1899	FTY	naive	male	34	791	4	385	FALSE	FALSE	FALSE	FALSE	FALSE	12.6488706365503	12.6488706365503	12.6488706365503	12.6488706365503	12.6488706365503
1900	INF	naive	male	50	1090	3	1083	FALSE	FALSE	FALSE	FALSE	FALSE	35.5811088295688	35.5811088295688	35.5811088295688	35.5811088295688	35.5811088295688
1901	INF	naive	male	29	910	3	1690	FALSE	FALSE	FALSE	FALSE	FALSE	55.523613963039	55.523613963039	55.523613963039	55.523613963039	55.523613963039
1902	INF	naive	female	43	5057	2	1356	FALSE	FALSE	TRUE	FALSE	TRUE	44.5503080082136	44.5503080082136	36.1067761806982	44.5503080082136	36.1067761806982	T2
1903	INF	naive	male	22	69	2	1412	TRUE	TRUE	TRUE	TRUE	TRUE	46.3901437371663	46.3901437371663	46.0944558521561	46.0944558521561	46.0944558521561	T2+Gd
1904	FTY	naive	male	26	1512	4.5	697	FALSE	FALSE	FALSE	FALSE	FALSE	22.8993839835729	22.8993839835729	22.8993839835729	22.8993839835729	22.8993839835729
1905	INF	naive	female	40	1678	1.5	0	FALSE	FALSE	FALSE	FALSE	FALSE	0	0	0	0	0
1906	INF	1st in prog.	female	43	2771	1.5	733	FALSE	FALSE	TRUE	FALSE	TRUE	24.082135523614	24.082135523614	11.0390143737166	24.082135523614	11.0390143737166	T2
1907	INF	naive	female	26	684	1.5	1332	FALSE	TRUE	FALSE	FALSE	TRUE	43.7618069815195	23.129363449692	43.7618069815195	43.7618069815195	23.129363449692	dEDSS
1908	INF	naive	male	33	7	2	2170	FALSE	FALSE	FALSE	FALSE	FALSE	71.2936344969199	71.2936344969199	71.2936344969199	71.2936344969199	71.2936344969199
1909	INF	naive	female	41	4313	1	1096	FALSE	FALSE	FALSE	FALSE	FALSE	36.0082135523614	36.0082135523614	36.0082135523614	36.0082135523614	36.0082135523614
1910	GA	naive	female	35	175	1.5	1472	FALSE	TRUE	FALSE	FALSE	TRUE	48.3613963039014	48.3613963039014	48.3613963039014	48.3613963039014	48.3613963039014	dEDSS
1911	INF	naive	female	50	2494	3	1273	FALSE	FALSE	FALSE	FALSE	FALSE	41.82340862423	41.82340862423	41.82340862423	41.82340862423	41.82340862423
1912	INF	naive	male	26	22	0.5	1490	FALSE	FALSE	FALSE	FALSE	FALSE	48.952772073922	48.952772073922	48.952772073922	48.952772073922	48.952772073922
1913	INF	naive	female	33	772	2	2100	FALSE	FALSE	TRUE	TRUE	TRUE	68.9938398357289	68.9938398357289	56.1478439425051	45.3388090349076	45.3388090349076	Gd
1914	INF	naive	female	42	29	0.5	0	FALSE	FALSE	FALSE	FALSE	FALSE	0	0	0	0	0
1915	INF	naive	female	27	415	0	711	FALSE	FALSE	FALSE	FALSE	FALSE	23.3593429158111	23.3593429158111	23.3593429158111	23.3593429158111	23.3593429158111
1916	INF	naive	female	48	3208	2.5	1832	FALSE	TRUE	FALSE	FALSE	TRUE	60.1889117043121	48.2299794661191	60.1889117043121	60.1889117043121	48.2299794661191	dEDSS
1917	INF	naive	male	23	577	1	1924	FALSE	FALSE	FALSE	FALSE	FALSE	63.211498973306	63.211498973306	63.211498973306	63.211498973306	63.211498973306
1918	INF	naive	male	47	192	2	1462	FALSE	FALSE	FALSE	FALSE	FALSE	48.0328542094456	48.0328542094456	48.0328542094456	48.0328542094456	48.0328542094456
1919	INF	naive	female	32	1151	0	1084	FALSE	FALSE	FALSE	FALSE	FALSE	35.6139630390144	35.6139630390144	35.6139630390144	35.6139630390144	35.6139630390144
1920	INF	naive	female	50	82	2.5	1660	FALSE	FALSE	FALSE	FALSE	FALSE	54.5379876796715	54.5379876796715	54.5379876796715	54.5379876796715	54.5379876796715
1921	INF	naive	female	36	1546	2	2580	TRUE	FALSE	FALSE	FALSE	TRUE	84.5338809034908	84.7638603696099	84.7638603696099	84.7638603696099	84.5338809034908	Rlp
1922	INF	naive	female	34	236	2	2259	FALSE	FALSE	FALSE	FALSE	FALSE	74.217659137577	74.217659137577	74.217659137577	74.217659137577	74.217659137577
1923	INF	naive	male	32	310	1.5	768	FALSE	FALSE	TRUE	TRUE	TRUE	25.2320328542094	25.2320328542094	24.1149897330595	24.1149897330595	24.1149897330595	T2+Gd
1924	INF	naive	female	36	2184	1.5	734	FALSE	FALSE	FALSE	FALSE	FALSE	24.1149897330595	24.1149897330595	24.1149897330595	24.1149897330595	24.1149897330595
1925	INF	naive	male	30	85	2	2478	FALSE	FALSE	FALSE	FALSE	FALSE	81.4127310061602	81.4127310061602	81.4127310061602	81.4127310061602	81.4127310061602
1926	INF	naive	female	43	1506	1.5	2198	TRUE	TRUE	TRUE	TRUE	TRUE	72.0492813141684	72.2135523613963	72.2135523613963	59.3018480492813	59.3018480492813	Gd
1927	GA	naive	male	44	281	3	1106	FALSE	FALSE	FALSE	FALSE	FALSE	36.3367556468172	36.3367556468172	36.3367556468172	36.3367556468172	36.3367556468172
1928	INF	naive	female	33	743	1	1475	FALSE	FALSE	FALSE	FALSE	FALSE	48.4599589322382	48.4599589322382	48.4599589322382	48.4599589322382	48.4599589322382
1929	GA	naive	female	32	3305	1.5	0	FALSE	FALSE	FALSE	FALSE	FALSE	0	0	0	0	0
1930	GA	naive	female	32	180	1.5	1827	FALSE	FALSE	TRUE	FALSE	TRUE	60.0246406570842	60.0246406570842	36.3367556468172	60.0246406570842	36.3367556468172	T2
1931	INF	naive	female	37	42	1.5	1887	FALSE	FALSE	FALSE	FALSE	FALSE	61.9958932238193	61.9958932238193	61.9958932238193	61.9958932238193	61.9958932238193
1932	INF	naive	male	51	126	1	1096	FALSE	FALSE	FALSE	FALSE	FALSE	36.0082135523614	36.0082135523614	36.0082135523614	36.0082135523614	36.0082135523614
1933	NAT	naive	female	37	171	2	0	FALSE	FALSE	FALSE	FALSE	FALSE	0	0	0	0	0
1934	INF	naive	female	25	2122	0	1458	FALSE	FALSE	TRUE	TRUE	TRUE	47.9014373716632	47.9014373716632	46.652977412731	46.652977412731	46.652977412731	T2+Gd
1935	GA	INF	female	29	3582	0	362	TRUE	TRUE	TRUE	TRUE	TRUE	11.3018480492813	11.9260780287474	10.9733059548255	10.9733059548255	10.9733059548255	T2+Gd
1936	INF	naive	male	35	472	2	1207	FALSE	FALSE	FALSE	FALSE	FALSE	39.6550308008214	39.6550308008214	39.6550308008214	39.6550308008214	39.6550308008214
1937	GA	INF	male	39	1680	2	238	FALSE	FALSE	FALSE	FALSE	FALSE	7.81930184804928	7.81930184804928	7.81930184804928	7.81930184804928	7.81930184804928
1938	INF	naive	female	44	657	7	732	FALSE	FALSE	FALSE	TRUE	TRUE	24.0492813141684	24.0492813141684	24.0492813141684	23.129363449692	23.129363449692	Gd
1939	NAT	naive	male	32	6003	2.5	0	FALSE	FALSE	FALSE	FALSE	FALSE	0	0	0	0	0
1940	INF	naive	female	24	128	1.5	726	TRUE	TRUE	FALSE	TRUE	TRUE	13.9630390143737	23.6550308008214	23.8521560574949	23.4250513347023	13.9630390143737	Rlp
1941	GA	INF	female	26	871	4.5	49	TRUE	FALSE	FALSE	FALSE	TRUE	0.427104722792608	1.60985626283368	1.60985626283368	1.60985626283368	0.427104722792608	Rlp
1942	INF	GLA	female	26	925	4.5	292	TRUE	FALSE	TRUE	TRUE	TRUE	1.54414784394251	9.59342915811088	9.49486652977413	9.49486652977413	1.54414784394251	Rlp
1943	INF	naive	female	44	249	0	1829	FALSE	TRUE	FALSE	FALSE	TRUE	60.0903490759754	60.0903490759754	60.0903490759754	60.0903490759754	60.0903490759754	dEDSS
1944	INF	naive	female	30	1859	0	1825	FALSE	TRUE	TRUE	FALSE	TRUE	59.958932238193	59.958932238193	59.0718685831622	59.958932238193	59.0718685831622	T2
1945	INF	naive	female	27	1890	0	1249	TRUE	TRUE	TRUE	TRUE	TRUE	30.8829568788501	35.7453798767967	22.4065708418891	22.4065708418891	22.4065708418891	T2+Gd
1946	INF	naive	male	33	3286	1	1172	TRUE	TRUE	TRUE	FALSE	TRUE	14.6201232032854	35.64681724846	34.8583162217659	38.5051334702259	14.6201232032854	Rlp
1947	GA	INF	male	36	4459	2.5	280	FALSE	FALSE	FALSE	FALSE	FALSE	9.19917864476386	9.19917864476386	9.19917864476386	9.19917864476386	9.19917864476386
1948	NAT	naive	male	34	4697	4	0	FALSE	FALSE	FALSE	FALSE	FALSE	0	0	0	0	0
1949	INF	naive	female	30	604	1	1282	FALSE	FALSE	FALSE	FALSE	FALSE	42.1190965092402	42.1190965092402	42.1190965092402	42.1190965092402	42.1190965092402
1950	INF	naive	female	31	142	2.5	1486	TRUE	FALSE	FALSE	FALSE	TRUE	22.6365503080082	48.8213552361396	48.8213552361396	48.8213552361396	22.6365503080082	Rlp
1951	INF	naive	male	40	4598	2.5	726	TRUE	FALSE	FALSE	FALSE	TRUE	18.1683778234086	23.8521560574949	23.8521560574949	23.8521560574949	18.1683778234086	Rlp
1952	GA	INF	male	42	5335	2.5	1137	FALSE	FALSE	FALSE	FALSE	FALSE	37.3552361396304	37.3552361396304	37.3552361396304	37.3552361396304	37.3552361396304
1953	INF	naive	female	26	72	2	2751	TRUE	TRUE	TRUE	FALSE	TRUE	89.8891170431211	91.0718685831622	90.5462012320329	90.3819301848049	89.8891170431211	Rlp
1954	GA	GLA	female	34	2844	3	712	FALSE	FALSE	TRUE	TRUE	TRUE	23.3921971252567	23.3921971252567	22.8008213552361	22.8008213552361	22.8008213552361	T2+Gd
1955	INF	naive	female	56	970	2.5	1700	TRUE	FALSE	FALSE	FALSE	TRUE	13.1745379876797	55.8521560574949	55.8521560574949	55.8521560574949	13.1745379876797	Rlp
1956	INF	naive	female	39	921	2	2418	TRUE	FALSE	FALSE	FALSE	TRUE	51.1540041067762	79.4414784394251	79.4414784394251	79.4414784394251	51.1540041067762	Rlp
1957	INF	naive	male	27	50	1	982	TRUE	FALSE	FALSE	FALSE	TRUE	28.5831622176591	32.2628336755647	32.2628336755647	32.2628336755647	28.5831622176591	Rlp
1958	INF	naive	male	51	13	2	0	FALSE	FALSE	FALSE	FALSE	FALSE	0	0	0	0	0
1959	INF	1st in prog.	male	51	34	1.5	841	TRUE	FALSE	FALSE	FALSE	TRUE	26.9404517453799	27.6303901437372	27.6303901437372	27.6303901437372	26.9404517453799	Rlp
1960	INF	naive	male	32	49	1	1386	TRUE	FALSE	FALSE	FALSE	TRUE	45.1745379876797	45.5359342915811	45.5359342915811	45.5359342915811	45.1745379876797	Rlp
1961	INF	naive	male	28	2190	1	2053	FALSE	FALSE	TRUE	FALSE	TRUE	67.4496919917865	67.4496919917865	36.041067761807	67.4496919917865	36.041067761807	T2
1962	INF	naive	female	53	4752	2.5	1585	FALSE	FALSE	FALSE	FALSE	FALSE	52.0739219712526	52.0739219712526	52.0739219712526	52.0739219712526	52.0739219712526
1963	INF	naive	female	33	0	1	939	FALSE	FALSE	FALSE	FALSE	FALSE	30.8501026694045	30.8501026694045	30.8501026694045	30.8501026694045	30.8501026694045
1964	GA	INF	female	35	940	1.5	0	FALSE	FALSE	FALSE	FALSE	FALSE	0	0	0	0	0
1965	INF	naive	female	26	1593	3	3735	FALSE	FALSE	FALSE	FALSE	FALSE	122.710472279261	122.710472279261	122.710472279261	122.710472279261	122.710472279261
1966	INF	naive	male	26	120	1	2165	TRUE	TRUE	FALSE	FALSE	TRUE	28.4188911704312	35.8110882956879	71.129363449692	71.129363449692	28.4188911704312	Rlp
1967	INF	naive	male	51	53	2	1475	TRUE	TRUE	FALSE	FALSE	TRUE	16.4599589322382	37.388090349076	48.4599589322382	48.4599589322382	16.4599589322382	Rlp
1968	INF	naive	female	41	228	3.5	2559	TRUE	FALSE	FALSE	FALSE	TRUE	21.0595482546201	84.0739219712526	84.0739219712526	84.0739219712526	21.0595482546201	Rlp
1969	GA	naive	female	55	3044	3.5	1247	FALSE	FALSE	TRUE	FALSE	TRUE	40.9691991786448	40.9691991786448	37.8809034907598	40.9691991786448	37.8809034907598	T2
1970	INF	naive	female	25	36	1	517	TRUE	TRUE	TRUE	TRUE	TRUE	16.1642710472279	16.9856262833676	16.2299794661191	16.2299794661191	16.1642710472279	Rlp
1971	FTY	naive	female	26	553	2	815	TRUE	FALSE	TRUE	TRUE	TRUE	15.3757700205339	26.776180698152	23.523613963039	23.523613963039	15.3757700205339	Rlp
1972	INF	naive	female	36	3065	1	1165	FALSE	FALSE	FALSE	FALSE	FALSE	38.2751540041068	38.2751540041068	38.2751540041068	38.2751540041068	38.2751540041068
1973	INF	naive	male	32	14	1	1137	FALSE	FALSE	FALSE	FALSE	FALSE	37.3552361396304	37.3552361396304	37.3552361396304	37.3552361396304	37.3552361396304
1974	INF	naive	female	51	1033	2	1109	TRUE	FALSE	FALSE	FALSE	TRUE	21.2566735112936	36.435318275154	36.435318275154	36.435318275154	21.2566735112936	Rlp
1975	FTY	naive	male	26	654	1.5	362	FALSE	FALSE	FALSE	TRUE	TRUE	11.8932238193018	11.8932238193018	11.8932238193018	10.9404517453799	10.9404517453799	Gd
1976	FTY	naive	female	19	1336	2	0	FALSE	FALSE	FALSE	FALSE	FALSE	0	0	0	0	0
1977	INF	naive	female	42	315	3.5	2260	FALSE	FALSE	TRUE	TRUE	TRUE	74.2505133470226	74.2505133470226	72.9034907597536	72.9034907597536	72.9034907597536	T2+Gd
[truncated: 9,942 more rows]
